# Supplementary material for: Bis{μ-2,2′-[o-phenyl­enebis(nitrilo­methyl­idyne)]diphenolato}dicopper(II) N,N′-dimethyl­formamide disolvate
Source: Acta Crystallogr Sect E Struct Rep Online. 2008 Feb 29;64(Pt 3):m504. doi: 10.1107/S1600536808005394 (PMC2960754; doi:10.1107/S1600536808005394)
Supplement: Supplementary file 1 [file e-64-0m504-sup1.cif]

##############################################################################
###                                                                        ###
###        Electronic paper (Acta Crystallographica Section E)             ###
###                                                                        ###
##############################################################################
#                                                                            #
# This CIF contains the data in a paper accepted for publication in Acta     #
# Crystallographica Section E. It conforms to the requirements of Notes      #
# for Authors for Section E, and has been peer reviewed under the auspices   #
# of the IUCr Commission on Journals.                                        #
#                                                                            #
# Full details of the Crystallographic Information File format               #
# are given in the paper "The Crystallographic Information File (CIF):       #
# a New Standard Archive File for Crystallography" by S. R. Hall, F. H.      #
# Allen and I. D. Brown [Acta Cryst. (1991), A47, 655-685].                  #
#                                                                            #
# The current version of the core CIF dictionary is obtainable from          #
# ftp://ftp.iucr.org/pub/cif_core.dic. The current version number is 2.1.    #
#                                                                            #
# Software is freely available for graphical display of the structure(s) in  #
# this CIF.  For information consult the CIF home page http://www.iucr.org/  #
# cif/home.html                                                              #
#                                                                            #
##############################################################################
                                             
data_I
_audit_creation_method     SHELXL-97
_chemical_name_systematic
;
Bis{\m-2,2'-[o-phenylenebis(nitrilomethylidyne)]diphenolato}dicopper(II)
N,N'-dimethylformamide disolvate
;
_chemical_name_common     ?
_chemical_formula_moiety     'C40 H28 Cu2 N4 O4, 2(C3 H7 N O)'
_chemical_formula_sum     'C46 H42 Cu2 N6 O6'
_chemical_formula_iupac     '[Cu2 (C20 H14 N2 O2)2], 2C3 H7 N O'
_chemical_formula_weight     901.94
_chemical_melting_point     ?
_symmetry_cell_setting     Monoclinic
_symmetry_space_group_name_H-M     'P 21/n'
_symmetry_space_group_name_Hall     '-P 2yn'
loop_
    _symmetry_equiv_pos_as_xyz
    'x, y, z'
    '-x+1/2, y+1/2, -z+1/2'
    '-x, -y, -z'
    'x-1/2, -y-1/2, z-1/2'
_cell_length_a     8.1864(5)
_cell_length_b     14.7920(10)
_cell_length_c     16.9584(11)
_cell_angle_alpha     90.00
_cell_angle_beta     93.2520(10)
_cell_angle_gamma     90.00
_cell_volume     2050.2(2)
_cell_formula_units_Z     2
_cell_measurement_reflns_used     3178
_cell_measurement_theta_min     2.75
_cell_measurement_theta_max     23.03
_cell_measurement_temperature     294(2)
_exptl_crystal_description     block
_exptl_crystal_colour     black
_exptl_crystal_size_max     0.20
_exptl_crystal_size_mid     0.10
_exptl_crystal_size_min     0.10
_exptl_crystal_density_diffrn     1.461
_exptl_crystal_density_meas     ?
_exptl_crystal_density_method     'not measured'
_exptl_crystal_F_000     932
_exptl_absorpt_coefficient_mu     1.095
_exptl_absorpt_correction_type     multi-scan
_exptl_absorpt_process_details     '(SADABS; Sheldrick, 2001)'
_exptl_absorpt_correction_T_min     0.8107
_exptl_absorpt_correction_T_max     0.8984
_exptl_special_details
;
;
_diffrn_ambient_temperature     294(2)
_diffrn_radiation_type     MoK\a
_diffrn_radiation_wavelength     0.71073
_diffrn_radiation_source     'fine-focus sealed tube'
_diffrn_radiation_monochromator     graphite
_diffrn_measurement_device_type     'Bruker SMART CCD area-detector'
_diffrn_measurement_method     '\f and \w'
_diffrn_detector_area_resol_mean     ?
_diffrn_reflns_number     13976
_diffrn_reflns_av_R_equivalents     0.0833
_diffrn_reflns_av_sigmaI/netI     0.0739
_diffrn_reflns_theta_min     1.83
_diffrn_reflns_theta_max     27.00
_diffrn_reflns_theta_full     27.00
_diffrn_measured_fraction_theta_max     0.996
_diffrn_measured_fraction_theta_full     0.996
_diffrn_reflns_limit_h_min     -10
_diffrn_reflns_limit_h_max     10
_diffrn_reflns_limit_k_min     -14
_diffrn_reflns_limit_k_max     18
_diffrn_reflns_limit_l_min     -20
_diffrn_reflns_limit_l_max     21
_diffrn_standards_number     ?
_diffrn_standards_interval_count     ?
_diffrn_standards_interval_time     ?
_diffrn_standards_decay_%     ?
_refine_special_details
;
 Refinement of F^2^ against ALL reflections.  The weighted R-factor wR and
 goodness of fit S are based on F^2^, conventional R-factors R are based
 on F, with F set to zero for negative F^2^. The threshold expression of
 F^2^ > 2sigma(F^2^) is used only for calculating R-factors(gt) etc. and is
 not relevant to the choice of reflections for refinement.  R-factors based
 on F^2^ are statistically about twice as large as those based on F, and R-
 factors based on ALL data will be even larger.
;
_reflns_number_total     4468
_reflns_number_gt     3126
_reflns_threshold_expression     I>2\s(I)
_refine_ls_structure_factor_coef     Fsqd
_refine_ls_matrix_type     full
_refine_ls_R_factor_all     0.0795
_refine_ls_R_factor_gt     0.0509
_refine_ls_wR_factor_gt     0.1071
_refine_ls_wR_factor_ref     0.1288
_refine_ls_goodness_of_fit_ref     0.980
_refine_ls_restrained_S_all     0.980
_refine_ls_number_reflns     4468
_refine_ls_number_parameters     273
_refine_ls_number_restraints     0
_refine_ls_hydrogen_treatment     constr
_refine_ls_weighting_scheme     calc
_refine_ls_weighting_details
                 'calc w=1/[\s^2^(Fo^2^)+(0.0609P)^2^] where P=(Fo^2^+2Fc^2^)/3'
_atom_sites_solution_hydrogens     geom
_atom_sites_solution_primary     direct
_atom_sites_solution_secondary     difmap
_refine_ls_shift/su_max     0.000
_refine_ls_shift/su_mean     0.000
_refine_diff_density_max     0.523
_refine_diff_density_min     -0.356
_refine_ls_extinction_method     none
_refine_ls_extinction_coef     ?
loop_
    _atom_type_symbol
    _atom_type_description
    _atom_type_scat_dispersion_real
    _atom_type_scat_dispersion_imag
    _atom_type_scat_source
    'C' 'C' 0.0033 0.0016
                         'International Tables Vol C Tables 4.2.6.8 and 6.1.1.4'
    'H' 'H' 0.0000 0.0000
                         'International Tables Vol C Tables 4.2.6.8 and 6.1.1.4'
    'N' 'N' 0.0061 0.0033
                         'International Tables Vol C Tables 4.2.6.8 and 6.1.1.4'
    'O' 'O' 0.0106 0.0060
                         'International Tables Vol C Tables 4.2.6.8 and 6.1.1.4'
    'Cu' 'Cu' 0.3201 1.2651
                         'International Tables Vol C Tables 4.2.6.8 and 6.1.1.4'
_computing_data_collection     'SMART (Bruker, 2001)'
_computing_cell_refinement     'SMART (Bruker, 2001)'
_computing_data_reduction     'SAINT-Plus (Bruker, 2001)'
_computing_structure_solution     'SHELXS97 (Sheldrick, 2008)'
_computing_structure_refinement     'SHELXL97 (Sheldrick, 2008)'
_computing_molecular_graphics     'SHELXTL (Sheldrick, 2008)'
_computing_publication_material     'SHELXTL (Sheldrick, 2008)'
loop_
    _atom_site_type_symbol
    _atom_site_label
    _atom_site_fract_x
    _atom_site_fract_y
    _atom_site_fract_z
    _atom_site_U_iso_or_equiv
    _atom_site_adp_type
    _atom_site_calc_flag
    _atom_site_refinement_flags
    _atom_site_occupancy
    _atom_site_disorder_assembly
    _atom_site_disorder_group
    Cu Cu1 0.87999(4) 0.02801(2) 0.07623(2) 0.03962(15) Uani d . 1 . .
    C C1 0.7432(3) 0.2022(2) 0.05569(18) 0.0394(7) Uani d . 1 . .
    C C2 0.6560(4) 0.2775(2) 0.0271(2) 0.0506(8) Uani d . 1 . .
    H H2 0.5941 0.2742 -0.0205 0.061 Uiso calc R 1 . .
    C C3 0.6622(5) 0.3569(2) 0.0699(2) 0.0614(10) Uani d . 1 . .
    H H3 0.6053 0.4075 0.0508 0.074 Uiso calc R 1 . .
    C C4 0.7528(5) 0.3612(2) 0.1410(3) 0.0688(11) Uani d . 1 . .
    H H4 0.7547 0.4146 0.1700 0.083 Uiso calc R 1 . .
    C C5 0.8397(4) 0.2880(2) 0.1695(2) 0.0546(9) Uani d . 1 . .
    H H5 0.9014 0.2921 0.2171 0.065 Uiso calc R 1 . .
    C C6 0.8359(3) 0.2075(2) 0.12719(18) 0.0392(7) Uani d . 1 . .
    C C7 0.6479(4) 0.0977(2) -0.04292(18) 0.0399(7) Uani d . 1 . .
    H H7 0.5858 0.1452 -0.0647 0.048 Uiso calc R 1 . .
    C C8 0.6304(4) 0.0124(2) -0.08095(17) 0.0412(7) Uani d . 1 . .
    C C9 0.7215(4) -0.0655(2) -0.05630(19) 0.0419(7) Uani d . 1 . .
    C C10 0.6853(4) -0.1464(2) -0.0970(2) 0.0509(8) Uani d . 1 . .
    H H10 0.7399 -0.1991 -0.0812 0.061 Uiso calc R 1 . .
    C C11 0.5710(4) -0.1499(3) -0.1597(2) 0.0585(10) Uani d . 1 . .
    H H11 0.5500 -0.2046 -0.1853 0.070 Uiso calc R 1 . .
    C C12 0.4865(4) -0.0729(3) -0.1852(2) 0.0566(9) Uani d . 1 . .
    H H12 0.4112 -0.0753 -0.2283 0.068 Uiso calc R 1 . .
    C C13 0.5161(4) 0.0058(2) -0.1460(2) 0.0495(9) Uani d . 1 . .
    H H13 0.4588 0.0573 -0.1627 0.059 Uiso calc R 1 . .
    C C14 0.9997(4) 0.1198(2) 0.21836(19) 0.0473(8) Uani d . 1 . .
    H H14 1.0089 0.1718 0.2492 0.057 Uiso calc R 1 . .
    C C15 1.0785(4) 0.0411(2) 0.2491(2) 0.0478(8) Uani d . 1 . .
    C C16 1.0733(4) -0.0430(2) 0.2097(2) 0.0483(9) Uani d . 1 . .
    C C17 1.1600(5) -0.1157(3) 0.2469(2) 0.0654(11) Uani d . 1 . .
    H H17 1.1591 -0.1720 0.2226 0.078 Uiso calc R 1 . .
    C C18 1.2455(5) -0.1043(3) 0.3184(3) 0.0746(12) Uani d . 1 . .
    H H18 1.3026 -0.1529 0.3411 0.090 Uiso calc R 1 . .
    C C19 1.2486(5) -0.0225(3) 0.3570(2) 0.0787(14) Uani d . 1 . .
    H H19 1.3061 -0.0159 0.4055 0.094 Uiso calc R 1 . .
    C C20 1.1659(5) 0.0486(3) 0.3230(2) 0.0652(11) Uani d . 1 . .
    H H20 1.1671 0.1038 0.3493 0.078 Uiso calc R 1 . .
    C C21 0.7335(6) 0.1052(3) 0.4145(3) 0.0950(15) Uani d . 1 . .
    H H21A 0.8299 0.0998 0.3852 0.142 Uiso calc R 1 . .
    H H21B 0.6512 0.0643 0.3932 0.142 Uiso calc R 1 . .
    H H21C 0.7597 0.0905 0.4689 0.142 Uiso calc R 1 . .
    C C22 0.5134(5) 0.2143(3) 0.4363(3) 0.0993(17) Uani d . 1 . .
    H H22A 0.4918 0.2780 0.4326 0.149 Uiso calc R 1 . .
    H H22B 0.5093 0.1953 0.4902 0.149 Uiso calc R 1 . .
    H H22C 0.4325 0.1820 0.4042 0.149 Uiso calc R 1 . .
    C C23 0.7679(5) 0.2604(3) 0.3829(2) 0.0601(10) Uani d . 1 . .
    H H23 0.7243 0.3184 0.3800 0.072 Uiso calc R 1 . .
    N N1 0.7417(3) 0.11587(16) 0.01899(14) 0.0367(6) Uani d . 1 . .
    N N2 0.9162(3) 0.12659(17) 0.15158(14) 0.0384(6) Uani d . 1 . .
    N N3 0.6731(4) 0.1958(2) 0.40887(18) 0.0592(8) Uani d . 1 . .
    O O1 0.8363(3) -0.06591(14) 0.00094(13) 0.0492(6) Uani d . 1 . .
    O O2 0.9963(3) -0.05820(15) 0.14172(14) 0.0524(6) Uani d . 1 . .
    O O3 0.9070(3) 0.25103(17) 0.36246(15) 0.0639(7) Uani d . 1 . .
loop_
    _atom_site_aniso_label
    _atom_site_aniso_U_11
    _atom_site_aniso_U_22
    _atom_site_aniso_U_33
    _atom_site_aniso_U_12
    _atom_site_aniso_U_13
    _atom_site_aniso_U_23
    Cu1 0.0424(2) 0.0340(2) 0.0420(2) 0.00078(17) -0.00157(16) 0.00026(17)
    C1 0.0368(16) 0.0327(17) 0.0494(18) -0.0021(13) 0.0080(13) 0.0017(14)
    C2 0.052(2) 0.0390(19) 0.060(2) -0.0029(16) -0.0039(16) 0.0066(17)
    C3 0.069(2) 0.035(2) 0.080(3) 0.0043(17) -0.001(2) 0.0036(19)
    C4 0.094(3) 0.033(2) 0.080(3) -0.002(2) 0.004(2) -0.011(2)
    C5 0.067(2) 0.044(2) 0.052(2) -0.0055(17) -0.0006(17) -0.0067(17)
    C6 0.0384(16) 0.0331(18) 0.0468(18) -0.0044(13) 0.0090(13) -0.0004(14)
    C7 0.0396(16) 0.0368(18) 0.0431(17) 0.0010(14) 0.0015(13) 0.0054(14)
    C8 0.0402(17) 0.0428(19) 0.0410(18) -0.0072(14) 0.0065(13) -0.0002(15)
    C9 0.0402(17) 0.0417(19) 0.0445(18) -0.0069(15) 0.0090(14) -0.0039(15)
    C10 0.054(2) 0.043(2) 0.057(2) -0.0049(16) 0.0113(17) -0.0072(17)
    C11 0.059(2) 0.060(3) 0.058(2) -0.0212(19) 0.0127(18) -0.0195(19)
    C12 0.048(2) 0.072(3) 0.049(2) -0.0140(19) 0.0005(16) -0.012(2)
    C13 0.0421(19) 0.057(2) 0.049(2) -0.0032(16) 0.0006(15) 0.0002(17)
    C14 0.0434(18) 0.054(2) 0.0449(19) -0.0027(16) 0.0038(15) -0.0066(16)
    C15 0.0367(17) 0.060(2) 0.0468(19) -0.0023(15) 0.0010(14) 0.0082(17)
    C16 0.0377(17) 0.056(2) 0.051(2) -0.0013(15) 0.0059(15) 0.0180(17)
    C17 0.067(2) 0.060(3) 0.068(3) 0.004(2) 0.001(2) 0.024(2)
    C18 0.068(3) 0.080(3) 0.075(3) 0.003(2) -0.006(2) 0.039(3)
    C19 0.071(3) 0.108(4) 0.055(2) -0.005(3) -0.016(2) 0.026(3)
    C20 0.062(2) 0.083(3) 0.049(2) -0.005(2) -0.0043(18) 0.007(2)
    C21 0.113(4) 0.057(3) 0.119(4) 0.005(3) 0.038(3) 0.011(3)
    C22 0.066(3) 0.095(4) 0.140(5) -0.001(3) 0.032(3) -0.015(3)
    C23 0.073(3) 0.047(2) 0.060(2) 0.001(2) 0.002(2) -0.0103(19)
    N1 0.0376(13) 0.0332(14) 0.0393(14) -0.0014(11) 0.0030(11) 0.0017(11)
    N2 0.0356(13) 0.0390(15) 0.0405(14) -0.0020(11) 0.0026(11) -0.0006(12)
    N3 0.0649(19) 0.0447(19) 0.070(2) 0.0021(15) 0.0183(16) -0.0075(16)
    O1 0.0563(14) 0.0337(12) 0.0564(14) 0.0036(11) -0.0077(11) -0.0049(11)
    O2 0.0599(15) 0.0405(13) 0.0557(14) 0.0052(11) -0.0063(11) 0.0072(11)
    O3 0.0575(16) 0.0729(18) 0.0617(16) -0.0080(14) 0.0076(13) -0.0121(14)
_geom_special_details
;
 All esds (except the esd in the dihedral angle between two l.s. planes)
 are estimated using the full covariance matrix.  The cell esds are taken
 into account individually in the estimation of esds in distances, angles
 and torsion angles; correlations between esds in cell parameters are only
 used when they are defined by crystal symmetry.  An approximate (isotropic)
 treatment of cell esds is used for estimating esds involving l.s. planes.
;
loop_
    _geom_bond_atom_site_label_1
    _geom_bond_atom_site_label_2
    _geom_bond_site_symmetry_2
    _geom_bond_distance
    _geom_bond_publ_flag
    Cu1 O1 . 1.907(2) y
    Cu1 O2 . 1.909(2) y
    Cu1 N1 . 1.946(2) y
    Cu1 N2 . 1.950(2) y
    Cu1 O1 3_255 2.783(11). y
    C1 C2 . 1.395(4) ?
    C1 C6 . 1.396(4) ?
    C1 N1 . 1.420(4) ?
    C2 C3 . 1.380(5) ?
    C2 H2 . 0.9300 ?
    C3 C4 . 1.381(6) ?
    C3 H3 . 0.9300 ?
    C4 C5 . 1.369(5) ?
    C4 H4 . 0.9300 ?
    C5 C6 . 1.389(4) ?
    C5 H5 . 0.9300 ?
    C6 N2 . 1.416(4) ?
    C7 N1 . 1.294(4) ?
    C7 C8 . 1.421(4) ?
    C7 H7 . 0.9300 ?
    C8 C13 . 1.409(4) ?
    C8 C9 . 1.423(5) ?
    C9 O1 . 1.312(4) ?
    C9 C10 . 1.405(4) ?
    C10 C11 . 1.376(5) ?
    C10 H10 . 0.9300 ?
    C11 C12 . 1.389(5) ?
    C11 H11 . 0.9300 ?
    C12 C13 . 1.355(5) ?
    C12 H12 . 0.9300 ?
    C13 H13 . 0.9300 ?
    C14 N2 . 1.293(4) ?
    C14 C15 . 1.416(4) ?
    C14 H14 . 0.9300 ?
    C15 C20 . 1.411(5) ?
    C15 C16 . 1.412(5) ?
    C16 O2 . 1.302(4) ?
    C16 C17 . 1.416(4) ?
    C17 C18 . 1.375(6) ?
    C17 H17 . 0.9300 ?
    C18 C19 . 1.375(6) ?
    C18 H18 . 0.9300 ?
    C19 C20 . 1.360(6) ?
    C19 H19 . 0.9300 ?
    C20 H20 . 0.9300 ?
    C21 N3 . 1.431(5) ?
    C21 H21A . 0.9600 ?
    C21 H21B . 0.9600 ?
    C21 H21C . 0.9600 ?
    C22 N3 . 1.438(5) ?
    C22 H22A . 0.9600 ?
    C22 H22B . 0.9600 ?
    C22 H22C . 0.9600 ?
    C23 O3 . 1.216(4) ?
    C23 N3 . 1.321(5) ?
    C23 H23 . 0.9300 ?
loop_
    _geom_angle_atom_site_label_1
    _geom_angle_atom_site_label_2
    _geom_angle_atom_site_label_3
    _geom_angle_site_symmetry_1
    _geom_angle_site_symmetry_3
    _geom_angle
    _geom_angle_publ_flag
    O1 Cu1 O2 . . 88.35(10) ?
    O1 Cu1 N1 . . 94.06(10) ?
    O2 Cu1 N1 . . 173.09(10) ?
    O1 Cu1 N2 . . 177.59(9) ?
    O2 Cu1 N2 . . 93.78(10) ?
    N1 Cu1 N2 . . 83.69(10) ?
    C2 C1 C6 . . 119.9(3) ?
    C2 C1 N1 . . 125.1(3) ?
    C6 C1 N1 . . 115.0(3) ?
    C3 C2 C1 . . 119.6(3) ?
    C3 C2 H2 . . 120.2 ?
    C1 C2 H2 . . 120.2 ?
    C2 C3 C4 . . 120.0(3) ?
    C2 C3 H3 . . 120.0 ?
    C4 C3 H3 . . 120.0 ?
    C5 C4 C3 . . 120.9(4) ?
    C5 C4 H4 . . 119.5 ?
    C3 C4 H4 . . 119.5 ?
    C4 C5 C6 . . 120.0(3) ?
    C4 C5 H5 . . 120.0 ?
    C6 C5 H5 . . 120.0 ?
    C5 C6 C1 . . 119.5(3) ?
    C5 C6 N2 . . 125.2(3) ?
    C1 C6 N2 . . 115.2(3) ?
    N1 C7 C8 . . 126.3(3) ?
    N1 C7 H7 . . 116.8 ?
    C8 C7 H7 . . 116.8 ?
    C13 C8 C7 . . 117.5(3) ?
    C13 C8 C9 . . 119.2(3) ?
    C7 C8 C9 . . 123.3(3) ?
    O1 C9 C10 . . 118.9(3) ?
    O1 C9 C8 . . 124.2(3) ?
    C10 C9 C8 . . 116.9(3) ?
    C11 C10 C9 . . 121.8(3) ?
    C11 C10 H10 . . 119.1 ?
    C9 C10 H10 . . 119.1 ?
    C10 C11 C12 . . 121.0(3) ?
    C10 C11 H11 . . 119.5 ?
    C12 C11 H11 . . 119.5 ?
    C13 C12 C11 . . 118.6(3) ?
    C13 C12 H12 . . 120.7 ?
    C11 C12 H12 . . 120.7 ?
    C12 C13 C8 . . 122.4(4) ?
    C12 C13 H13 . . 118.8 ?
    C8 C13 H13 . . 118.8 ?
    N2 C14 C15 . . 126.4(3) ?
    N2 C14 H14 . . 116.8 ?
    C15 C14 H14 . . 116.8 ?
    C20 C15 C16 . . 119.3(3) ?
    C20 C15 C14 . . 117.4(4) ?
    C16 C15 C14 . . 123.3(3) ?
    O2 C16 C15 . . 124.8(3) ?
    O2 C16 C17 . . 118.0(3) ?
    C15 C16 C17 . . 117.2(3) ?
    C18 C17 C16 . . 121.1(4) ?
    C18 C17 H17 . . 119.4 ?
    C16 C17 H17 . . 119.4 ?
    C17 C18 C19 . . 121.5(4) ?
    C17 C18 H18 . . 119.3 ?
    C19 C18 H18 . . 119.3 ?
    C20 C19 C18 . . 118.8(4) ?
    C20 C19 H19 . . 120.6 ?
    C18 C19 H19 . . 120.6 ?
    C19 C20 C15 . . 122.1(4) ?
    C19 C20 H20 . . 119.0 ?
    C15 C20 H20 . . 119.0 ?
    N3 C21 H21A . . 109.5 ?
    N3 C21 H21B . . 109.5 ?
    H21A C21 H21B . . 109.5 ?
    N3 C21 H21C . . 109.5 ?
    H21A C21 H21C . . 109.5 ?
    H21B C21 H21C . . 109.5 ?
    N3 C22 H22A . . 109.5 ?
    N3 C22 H22B . . 109.5 ?
    H22A C22 H22B . . 109.5 ?
    N3 C22 H22C . . 109.5 ?
    H22A C22 H22C . . 109.5 ?
    H22B C22 H22C . . 109.5 ?
    O3 C23 N3 . . 126.1(4) ?
    O3 C23 H23 . . 116.9 ?
    N3 C23 H23 . . 116.9 ?
    C7 N1 C1 . . 122.1(3) ?
    C7 N1 Cu1 . . 124.6(2) ?
    C1 N1 Cu1 . . 113.06(19) ?
    C14 N2 C6 . . 122.3(3) ?
    C14 N2 Cu1 . . 124.7(2) ?
    C6 N2 Cu1 . . 112.94(19) ?
    C23 N3 C21 . . 119.5(3) ?
    C23 N3 C22 . . 122.2(3) ?
    C21 N3 C22 . . 118.3(3) ?
    C9 O1 Cu1 . . 126.3(2) ?
    C16 O2 Cu1 . . 126.9(2) ?
loop_
    _geom_hbond_atom_site_label_D
    _geom_hbond_atom_site_label_H
    _geom_hbond_atom_site_label_A
    _geom_hbond_site_symmetry_A
    _geom_hbond_distance_DH
    _geom_hbond_distance_HA
    _geom_hbond_distance_DA
    _geom_hbond_angle_DHA
    C14 H14 O3 . 0.93 2.44 3.244(4) 145.1
    C5 H5 O3 . 0.93 2.54 3.333(4) 143.9
    C23 H23 O2 2_655 0.93 2.58 3.457(5) 157.6
    C7 H7 O3 4_565 0.93 2.41 3.333(4) 170.0
    C2 H2 O3 4_565 0.93 2.47 3.389(4) 171.8
    C21 H21A O3 . 0.96 2.36 2.756(5) 104.0
data_global
_journal_date_recd_electronic     2007-12-08
_journal_date_accepted     2008-02-26
_journal_name_full     'Acta Crystallographica, Section E'
_journal_year     2008
_journal_volume     64
_journal_issue      3
_journal_page_first     m504
_journal_page_last     m504
_journal_paper_category     QM
_journal_coeditor_code     BR2066
data_New_Global_Publ_Block_1
_publ_contact_author_name     'Yu Ding'
_publ_contact_author_address
;
 Department of Chemistry
  Xiaogan University
  Xiaogan
  Hubei   432000
  China
;
_publ_contact_author_email     dy9802@126.com
_publ_contact_author_fax     '86 712 2345305'
_publ_contact_author_phone     '86 712 2345464'
_publ_section_title
;
Bis{\m-2,2'-[<i>o</i>-phenylenebis(nitrilomethylidyne)]diphenolato}dicopper(II)
<i>N</i>,<i>N</i>'-dimethylformamide disolvate
;
loop_
    _publ_author_name
    _publ_author_footnote
    _publ_author_address
    'Guofeng Yu' .
;
Department of Chemistry
Xiaogan University
Xiaogan
Hubei 432000
People's Republic of China
;
    'Yu Ding' .
;
Department of Chemistry
Xiaogan University
Xiaogan
Hubei 432000
People's Republic of China
;
    'Li Wang' .
;
Department of Chemistry
Xiaogan University
Xiaogan
Hubei 432000
People's Republic of China
;
    'Zhengbing Fu' .
;
Department of Chemistry
Xiaogan University
Xiaogan
Hubei 432000
People's Republic of China
;
    'Xinliang Hu' .
;
Department of Chemistry
Xiaogan University
Xiaogan
Hubei 432000
People's Republic of China
;
