# Supplementary material for: Bis{μ-2,2′-[o-phenyl­enebis(nitrilo­methyl­idyne)]diphenolato}dicopper(II) N,N′-dimethyl­formamide disolvate
Source: Acta Crystallogr Sect E Struct Rep Online. 2008 Feb 29;64(Pt 3):m504. doi: 10.1107/S1600536808005394 (PMC2960754; doi:10.1107/S1600536808005394)
Supplement: Supplementary file 2 [file e-64-0m504-Isup2.hkl]

# 
# h,k,l, Fc-squared, Fo-squared, sigma(Fo-squared) and status flag 
# 
data_I
_shelx_title ' 070604bm in P2(1)/n' 
_shelx_refln_list_code          4 
_shelx_F_calc_maximum      331.67 
_exptl_crystal_F_000       932.00 
_reflns_d_resolution_high  0.7828 
 
loop_ 
 _symmetry_equiv_pos_as_xyz 
 'x, y, z' 
 '-x+1/2, y+1/2, -z+1/2' 
 '-x, -y, -z' 
 'x-1/2, -y-1/2, z-1/2' 
 
_cell_length_a     8.1864 
_cell_length_b    14.7920 
_cell_length_c    16.9584 
_cell_angle_alpha  90.000 
_cell_angle_beta   93.252 
_cell_angle_gamma  90.000 
 
_shelx_F_squared_multiplier     1.000 
 
loop_ 
 _refln_index_h 
 _refln_index_k 
 _refln_index_l 
 _refln_F_squared_calc 
 _refln_F_squared_meas 
 _refln_F_squared_sigma 
 _refln_observed_status 
   2   0   0     5869.19        1.24      3.11 o 
   4   0   0     1631.89      467.18    620.35 o 
   6   0   0        7.60       16.37     10.57 o 
   8   0   0     1336.16     1280.16     64.59 o 
   1   1   0    13027.90    14910.69    427.17 o 
   2   1   0     1849.52     2092.97     50.47 o 
   3   1   0     3449.66     3221.44    119.03 o 
   4   1   0      767.38      824.00     35.12 o 
   5   1   0     3284.43     3204.95     92.59 o 
   6   1   0       38.94       27.51     10.83 o 
   7   1   0      294.12      267.01     34.34 o 
   8   1   0      154.09      148.14     18.20 o 
   9   1   0       50.41       61.91     17.16 o 
  10   1   0        7.81        0.00     23.00 o 
   0   2   0    14122.49    16013.76    272.26 o 
   1   2   0     3025.38     3489.38     79.96 o 
   2   2   0     1949.22     2243.76     76.85 o 
   3   2   0      106.66       96.79      8.09 o 
   4   2   0     2073.33     2093.31     71.15 o 
   5   2   0       43.01       35.98      8.30 o 
   6   2   0       31.54       27.74      9.18 o 
   7   2   0      542.32      539.90     25.89 o 
   8   2   0      758.68      587.91    133.49 o 
   9   2   0      100.36       29.84     23.00 o 
  10   2   0       36.09       39.78     32.32 o 
   1   3   0     5863.83     6332.63    191.62 o 
   2   3   0       44.17       67.77      6.23 o 
   3   3   0     2716.30     2689.27     80.78 o 
   4   3   0      304.52      317.67     21.01 o 
   5   3   0     1246.29     1269.35     64.89 o 
   6   3   0      149.46      139.70     14.60 o 
   7   3   0        1.75        7.75      8.05 o 
   8   3   0      116.65      130.02     29.47 o 
   9   3   0       92.08      108.17     28.37 o 
  10   3   0       34.19       36.05     36.67 o 
   0   4   0     2264.73     2464.93     42.02 o 
   1   4   0     1982.46     2006.81     82.64 o 
   2   4   0     2118.12     2369.42     28.82 o 
   3   4   0     2292.85     2519.96     66.75 o 
   4   4   0     4613.29     4869.89    115.03 o 
   5   4   0      106.98      132.47     12.68 o 
   6   4   0        5.59        0.00      6.48 o 
   7   4   0      570.22      580.07     57.55 o 
   8   4   0      333.65      366.44     44.61 o 
   9   4   0       51.55       50.53     22.63 o 
  10   4   0       12.95       19.86     24.39 o 
   1   5   0      117.71      149.12     28.82 o 
   2   5   0      968.06      809.95     18.50 o 
   3   5   0     1157.88     1183.69     33.30 o 
   4   5   0       50.43       45.14      8.25 o 
   5   5   0     1141.24     1097.28     32.43 o 
   6   5   0      808.96      777.32     27.27 o 
   7   5   0       11.63       29.52     15.05 o 
   8   5   0      180.20      203.80     36.46 o 
   9   5   0       29.57       69.54     26.27 o 
  10   5   0      149.55      162.42     39.69 o 
   0   6   0      195.54      274.74     19.28 o 
   1   6   0      367.79      212.68     68.25 o 
   2   6   0      127.22      126.27      9.71 o 
   3   6   0     1718.42     1640.97     29.78 o 
   4   6   0     1336.51     1318.56     29.39 o 
   5   6   0      354.84      371.18     18.64 o 
   6   6   0       21.96       28.75     13.72 o 
   7   6   0      228.29      305.02     40.43 o 
   8   6   0       33.25       32.39     21.96 o 
   9   6   0       61.26      104.26     29.70 o 
   1   7   0       36.45       24.72      7.33 o 
   2   7   0     1735.86     1470.15     61.19 o 
   3   7   0       27.91       43.26      7.95 o 
   4   7   0        4.52        8.35      6.69 o 
   5   7   0      107.63      102.72     14.99 o 
   6   7   0      908.81      923.11     43.30 o 
   7   7   0        0.28        8.35     14.92 o 
   8   7   0        7.02       18.84     21.76 o 
   9   7   0      118.49      161.28     38.85 o 
   0   8   0      635.81      663.66     32.92 o 
   1   8   0      166.64      139.63     12.92 o 
   2   8   0       72.88       64.35     10.57 o 
   3   8   0     3139.79     2860.09     97.45 o 
   4   8   0       49.98       60.77     12.87 o 
   5   8   0      736.73      749.09     38.44 o 
   6   8   0      283.24      307.26     39.76 o 
   7   8   0      546.72      575.69     51.78 o 
   8   8   0       75.47      108.64     30.59 o 
   9   8   0       39.15       44.85     36.67 o 
   1   9   0      421.18      415.00     20.46 o 
   2   9   0     5899.61     5623.63    129.80 o 
   3   9   0        0.85        0.00      7.25 o 
   4   9   0      141.73      128.42     16.73 o 
   5   9   0       14.97       14.07     13.34 o 
   6   9   0      531.56      542.59     48.99 o 
   7   9   0       41.93       27.76     20.88 o 
   8   9   0       44.92       24.99     22.99 o 
   9   9   0        0.88       22.61     23.93 o 
   0  10   0      170.42      127.85     22.07 o 
   1  10   0     2858.76     2801.29     61.88 o 
   2  10   0      459.48      418.06     37.59 o 
   3  10   0     1065.29      971.47     41.74 o 
   4  10   0      153.02      161.80     24.15 o 
   5  10   0      114.72      131.20     29.88 o 
   6  10   0      106.33      101.69     40.71 o 
   7  10   0      518.07      509.51     55.30 o 
   8  10   0       61.95       55.54     27.32 o 
   1  11   0     1857.59     1786.11     43.96 o 
   2  11   0     1814.94      958.60    624.99 o 
   3  11   0      231.43      213.64     25.11 o 
   4  11   0        2.48        0.00     12.34 o 
   5  11   0       97.55       94.88     39.78 o 
   6  11   0      668.03      688.75     56.38 o 
   7  11   0      112.10       98.10     31.86 o 
   8  11   0       40.84       31.34     36.67 o 
   0  12   0     2810.69     2899.59    127.74 o 
   1  12   0     6584.49     6544.83    104.58 o 
   2  12   0       31.85       15.77     13.93 o 
   3  12   0       89.85      112.21     21.45 o 
   4  12   0      181.20      222.90     36.60 o 
   5  12   0      341.60      317.66     58.74 o 
   6  12   0       11.16        8.57     20.31 o 
   7  12   0      133.08      190.29     41.75 o 
   8  12   0       15.11       46.33     29.03 o 
   1  13   0     1162.73     1091.31     46.73 o 
   2  13   0      432.43      482.39     35.16 o 
   3  13   0       10.37       20.58     16.06 o 
   4  13   0        8.43        0.00     15.16 o 
   5  13   0      198.31      187.52     37.79 o 
   6  13   0      167.69      177.54     39.93 o 
   7  13   0        5.57        0.00     22.48 o 
   0  14   0       55.73       77.08     35.43 o 
   1  14   0       32.15       24.76     15.01 o 
   2  14   0       16.17       24.08     16.32 o 
   3  14   0      201.82      189.21     27.43 o 
   4  14   0      311.33      327.31     44.83 o 
   5  14   0      166.86      161.65     55.63 o 
   6  14   0      240.34      187.00     39.47 o 
   7  14   0       21.74       30.12     29.23 o 
   1  15   0      245.82      277.07     66.20 o 
   2  15   0       70.30       72.28     20.60 o 
   3  15   0       85.08       28.28     51.90 o 
   4  15   0        8.36       30.19     22.04 o 
   5  15   0      113.07      207.93     40.26 o 
   6  15   0       12.13        0.00     20.14 o 
   0  16   0      171.43      144.21     48.48 o 
   1  16   0        0.60        4.30     19.38 o 
   2  16   0        1.76       25.49     30.46 o 
   3  16   0       79.92      128.55     35.74 o 
   4  16   0      630.62      693.79     81.74 o 
   5  16   0       29.39       34.81     38.23 o 
   1  17   0       53.33       72.50     28.73 o 
   2  17   0        5.56       19.27     26.11 o 
   3  17   0      136.64      128.67     49.11 o 
   4  17   0        4.80       33.82     25.04 o 
   0  18   0      227.66      226.88     59.67 o 
   1  18   0       16.79        9.95     28.59 o 
   2  18   0        6.71       23.62     29.84 o 
   3  18   0       38.00       35.43     37.92 o 
  -7   0   1     1394.19     1429.42     84.23 o 
  -5   0   1      158.21      137.99     20.00 o 
  -3   0   1      814.17      720.71     51.90 o 
  -1   0   1      502.91      722.04     17.09 o 
   1   0   1     8412.05     9382.69    574.97 o 
   3   0   1       98.25       83.55     12.96 o 
   5   0   1     2820.19     2432.12    280.03 o 
   7   0   1       43.47       35.04     13.63 o 
   9   0   1      209.19      156.90     60.89 o 
 -10   1   1       45.81       47.86     36.05 o 
  -9   1   1      110.59      125.28     25.16 o 
  -8   1   1      858.65      742.19    149.55 o 
  -7   1   1       58.72       46.03     10.70 o 
  -6   1   1      496.95      498.23     21.72 o 
  -5   1   1     1263.28     1322.37     41.99 o 
  -4   1   1     4254.33     4369.51    138.98 o 
  -3   1   1        0.63       11.62      4.56 o 
  -2   1   1      220.96      181.46     25.04 o 
  -1   1   1     1691.65     1504.19    278.00 o 
   0   1   1    38350.55    33692.18   3462.90 o 
   1   1   1      146.08      102.93     43.05 o 
   2   1   1     4328.94     3507.64    889.32 o 
   3   1   1      610.37      376.30    125.37 o 
   4   1   1     3334.50     2459.06    637.68 o 
   5   1   1       13.29       13.17      5.81 o 
   6   1   1      538.84      453.03     61.57 o 
   7   1   1       82.73       70.32     12.33 o 
   8   1   1      625.41      585.18     32.51 o 
   9   1   1       39.36       37.64     12.54 o 
  10   1   1      165.35      197.57     39.09 o 
 -10   2   1       20.94       52.84     33.57 o 
  -9   2   1       65.70      116.07     35.74 o 
  -8   2   1       31.69       40.13     13.70 o 
  -7   2   1      271.94      250.75     17.91 o 
  -6   2   1       52.63       51.53     10.28 o 
  -5   2   1     1224.31      882.69    205.55 o 
  -4   2   1       86.84      105.33     13.65 o 
  -3   2   1     4177.33     4436.85    147.98 o 
  -2   2   1    12880.17    14749.36    337.73 o 
  -1   2   1    19144.54    21793.83    448.99 o 
   0   2   1     2752.38     3084.15    461.84 o 
   1   2   1     1466.61     1595.32     46.28 o 
   2   2   1      146.54      163.94      8.22 o 
   3   2   1     1194.81     1230.46     51.59 o 
   4   2   1      118.68      117.69     10.90 o 
   5   2   1     4167.03     4065.38    160.11 o 
   6   2   1       15.04       16.73      8.18 o 
   7   2   1        6.09        3.30      8.22 o 
   8   2   1       28.40       33.88     11.64 o 
   9   2   1      256.09      264.18     58.43 o 
  10   2   1       33.81       43.62     23.25 o 
 -10   3   1       66.61       64.65     34.81 o 
  -9   3   1       48.89       51.59     23.43 o 
  -8   3   1      304.69       99.15    162.55 o 
  -7   3   1      225.59      208.54     18.49 o 
  -6   3   1     1339.26     1353.84     55.36 o 
  -5   3   1      514.07      516.28     21.69 o 
  -4   3   1     1847.60     1841.05     41.54 o 
  -3   3   1     2775.73     3084.94     53.15 o 
  -2   3   1      505.63      589.79     19.78 o 
  -1   3   1        5.88       16.56      3.60 o 
   0   3   1    13260.32    15229.15    738.15 o 
   1   3   1      851.83      938.12     25.48 o 
   2   3   1     1504.46     1548.73     34.46 o 
   3   3   1     3815.91     4014.03    148.27 o 
   4   3   1     6445.33     6954.65    193.79 o 
   5   3   1      170.85      209.24     14.94 o 
   6   3   1       26.27       29.32      8.71 o 
   7   3   1      580.06      580.02     29.98 o 
   8   3   1      542.52      522.24     34.63 o 
   9   3   1        0.43       18.81     18.88 o 
  10   3   1      298.44      321.22     37.72 o 
 -10   4   1      151.92       65.30     86.09 o 
  -9   4   1        3.78       10.26     25.80 o 
  -8   4   1      110.14      134.38     29.11 o 
  -7   4   1      350.65      318.00     24.73 o 
  -6   4   1      394.93      382.63     19.96 o 
  -5   4   1      119.32      155.23     13.28 o 
  -4   4   1       29.73       24.29      6.36 o 
  -3   4   1     3628.23     3648.26     65.59 o 
  -2   4   1      196.32      255.97     10.03 o 
  -1   4   1       15.25       18.98      4.12 o 
   0   4   1       61.16       54.11      6.33 o 
   1   4   1     6226.56     6515.89    484.72 o 
   2   4   1       96.89       91.61      7.48 o 
   3   4   1      640.77      765.54     24.90 o 
   4   4   1     2835.46     3012.20     85.78 o 
   5   4   1     1601.48     1573.51     63.43 o 
   6   4   1      245.65      275.70     18.36 o 
   7   4   1       72.54       71.06     15.35 o 
   8   4   1      511.43      549.79     39.61 o 
   9   4   1       89.81      108.30     29.10 o 
  10   4   1       53.64       65.01     28.09 o 
 -10   5   1       13.12       26.67     23.98 o 
  -9   5   1       15.08       28.24     26.11 o 
  -8   5   1      125.31      144.03     32.30 o 
  -7   5   1       65.31       75.71     23.49 o 
  -6   5   1       11.25        6.87      8.72 o 
  -5   5   1     3326.05     3301.37     59.60 o 
  -4   5   1      581.10      554.03     20.93 o 
  -3   5   1      173.12      190.68     11.14 o 
  -2   5   1      598.79      577.61     16.71 o 
  -1   5   1      576.34      562.95     16.93 o 
   0   5   1      233.49      203.78     16.51 o 
   1   5   1      453.84      448.29     56.52 o 
   2   5   1      142.07      149.06      9.53 o 
   3   5   1    14136.42    15481.59    307.58 o 
   4   5   1      918.73      930.14     24.42 o 
   5   5   1       43.73       64.09     10.31 o 
   6   5   1      754.30      713.56     30.79 o 
   7   5   1      120.04      128.24     22.37 o 
   8   5   1      339.75      380.68     47.24 o 
   9   5   1       22.84       22.76     20.27 o 
  10   5   1       78.09      129.35     37.35 o 
  -9   6   1       34.65       28.44     23.63 o 
  -8   6   1       18.29       23.82     20.79 o 
  -7   6   1       37.68       61.14     22.84 o 
  -6   6   1      568.82      589.43     29.07 o 
  -5   6   1       36.78       40.15     10.53 o 
  -4   6   1     1244.90     1248.42     33.73 o 
  -3   6   1      337.12      321.30     14.20 o 
  -2   6   1      528.91      447.37     14.97 o 
  -1   6   1      397.67      441.26     16.30 o 
   0   6   1      691.48      675.02     19.86 o 
   1   6   1      202.93      142.38     20.29 o 
   2   6   1     9374.62     9753.34    393.51 o 
   3   6   1     1024.17     1039.27     24.39 o 
   4   6   1      757.04      675.99     21.77 o 
   5   6   1     1397.85     1269.45     34.40 o 
   6   6   1      744.88      706.16     36.60 o 
   7   6   1       16.28        1.99     12.56 o 
   8   6   1       77.11       88.76     28.59 o 
   9   6   1       86.56       84.98     29.21 o 
  -9   7   1       63.78      101.59     31.42 o 
  -8   7   1       10.10        5.25     18.05 o 
  -7   7   1      147.19      166.20     33.62 o 
  -6   7   1        0.73       10.71     15.80 o 
  -5   7   1      754.71      754.64     29.92 o 
  -4   7   1     1526.42     1615.99     33.92 o 
  -3   7   1      150.66      127.42     10.92 o 
  -2   7   1      280.44      278.44     13.64 o 
  -1   7   1     1218.08     1151.74     36.65 o 
   0   7   1      227.33      246.11     14.58 o 
   1   7   1      875.90      843.99     24.80 o 
   2   7   1     4923.74     5381.21    252.38 o 
   3   7   1     5489.84     5276.05     97.16 o 
   4   7   1      421.47      472.47     19.36 o 
   5   7   1        8.12       15.89      9.36 o 
   6   7   1        4.82       13.72     13.10 o 
   7   7   1     1006.51     1033.42     63.90 o 
   8   7   1        7.24       14.26     18.24 o 
   9   7   1        7.30       48.48     25.17 o 
  -9   8   1      151.18      153.28     37.53 o 
  -8   8   1        2.30       12.45     18.65 o 
  -7   8   1       14.12       18.51     19.91 o 
  -6   8   1      959.15      952.84     58.85 o 
  -5   8   1      423.88      431.04     25.41 o 
  -4   8   1     1133.46     1094.07     48.81 o 
  -3   8   1       32.37       40.76      8.16 o 
  -2   8   1     3359.01     3255.56     88.37 o 
  -1   8   1     1233.78      918.74    300.10 o 
   0   8   1      743.31      714.91     31.85 o 
   1   8   1      439.76      531.90     21.62 o 
   2   8   1     4016.00     3714.52    161.72 o 
   3   8   1      679.52      647.65     29.79 o 
   4   8   1     1497.87     1338.86     32.20 o 
   5   8   1       19.38       26.68     13.82 o 
   6   8   1      422.94      435.17     35.12 o 
   7   8   1      363.60      328.44     44.81 o 
   8   8   1       62.98       83.52     27.92 o 
   9   8   1        1.96       33.73     26.37 o 
  -9   9   1      264.46      286.70     49.43 o 
  -8   9   1        6.83       43.20     25.05 o 
  -7   9   1      115.91      121.77     64.96 o 
  -6   9   1       41.07       37.31     26.73 o 
  -5   9   1     1314.52     1204.58     62.83 o 
  -4   9   1      218.36      223.82     21.07 o 
  -3   9   1      858.07      859.75     31.08 o 
  -2   9   1      112.04      122.09     13.11 o 
  -1   9   1     6630.61     6911.82    136.03 o 
   0   9   1      227.00      227.01     16.52 o 
   1   9   1       64.34       58.19     11.20 o 
   2   9   1        5.90        5.29      6.11 o 
   3   9   1     1552.38     1383.09     82.89 o 
   4   9   1      113.00      119.48     20.76 o 
   5   9   1       66.29       75.58     19.84 o 
   6   9   1       49.54       33.79     23.93 o 
   7   9   1      376.25      376.81     48.57 o 
   8   9   1       41.45       57.52     26.02 o 
   9   9   1       48.29      116.83     34.65 o 
  -8  10   1       46.38       98.54     30.87 o 
  -7  10   1      186.71      236.25     41.25 o 
  -6  10   1      694.72      643.64     52.61 o 
  -5  10   1       88.41       70.51     23.95 o 
  -4  10   1      229.33      257.76     22.46 o 
  -3  10   1       85.65      104.71     18.70 o 
  -2  10   1     5772.88     5758.91     91.40 o 
  -1  10   1       68.60       87.75     13.03 o 
   0  10   1      292.55      337.28     20.21 o 
   1  10   1        0.84        0.00      7.66 o 
   2  10   1     1648.63     1432.85     44.37 o 
   3  10   1       29.22       20.70     13.37 o 
   4  10   1      324.96      325.66     47.19 o 
   5  10   1       47.78       69.78     19.82 o 
   6  10   1      396.67      402.41     47.69 o 
   7  10   1        5.76        0.00     18.32 o 
   8  10   1        4.96       14.96     24.16 o 
  -8  11   1        1.93       19.75     25.39 o 
  -7  11   1       68.10       66.52     30.15 o 
  -6  11   1       39.64       29.49     23.07 o 
  -5  11   1      375.72      486.14     49.22 o 
  -4  11   1        1.52        4.90     14.33 o 
  -3  11   1      375.99      349.67     29.96 o 
  -2  11   1        0.66        0.00     11.47 o 
  -1  11   1     8241.73     8488.35    222.32 o 
   0  11   1      169.59      177.44     17.74 o 
   1  11   1      720.86      662.86     28.66 o 
   2  11   1       39.24       39.72     11.66 o 
   3  11   1      795.03      779.35     39.95 o 
   4  11   1       44.44       68.45     19.10 o 
   5  11   1       78.87       97.49     22.12 o 
   6  11   1      136.07      127.01     32.20 o 
   7  11   1      655.84      608.85     61.08 o 
   8  11   1        1.34       24.98     25.17 o 
  -8  12   1       35.36       24.86     27.68 o 
  -7  12   1       78.19       75.63     65.58 o 
  -6  12   1      267.65      293.18     45.21 o 
  -5  12   1       10.41        9.60     17.31 o 
  -4  12   1        1.32       14.77     18.40 o 
  -3  12   1      148.60      148.82     23.19 o 
  -2  12   1      390.28      285.56     80.23 o 
  -1  12   1      330.47      320.10     29.08 o 
   0  12   1      328.50      335.10     23.57 o 
   1  12   1     1861.59     1889.11     48.23 o 
   2  12   1      361.86      334.84     29.74 o 
   3  12   1       61.05       66.29     18.54 o 
   4  12   1      212.29      229.71     29.32 o 
   5  12   1      331.37      352.15     45.99 o 
   6  12   1      253.44      226.86     41.75 o 
   7  12   1       17.19        0.01     27.66 o 
   8  12   1       63.13       89.01     34.45 o 
  -7  13   1        1.49        0.00     23.44 o 
  -6  13   1        0.22        0.29     20.46 o 
  -5  13   1      359.06      369.26     48.80 o 
  -4  13   1      273.76      317.55     43.65 o 
  -3  13   1      387.70      401.95     44.42 o 
  -2  13   1        3.91        0.00      9.27 o 
  -1  13   1      603.56      643.29     37.31 o 
   0  13   1      325.18      366.61     52.27 o 
   1  13   1       43.07       36.77     16.28 o 
   2  13   1        1.39        2.14     12.99 o 
   3  13   1      488.74      537.14     46.24 o 
   4  13   1      149.86      166.52     26.86 o 
   5  13   1      139.40      111.17     31.15 o 
   6  13   1      244.82      218.57     41.77 o 
   7  13   1       71.10       74.90     31.65 o 
  -7  14   1       68.02       80.41     33.63 o 
  -6  14   1       48.88       65.24     29.85 o 
  -5  14   1       64.72       51.14     43.82 o 
  -4  14   1       25.12       31.48     22.21 o 
  -3  14   1      295.93      356.13     44.39 o 
  -2  14   1      268.06      280.15     30.81 o 
  -1  14   1      254.31      274.17     29.73 o 
   0  14   1        1.06        0.00     15.82 o 
   1  14   1      215.87      274.82     38.23 o 
   2  14   1       51.56      104.85     22.52 o 
   3  14   1       17.47        9.88     12.26 o 
   4  14   1       35.61       50.02     23.63 o 
   5  14   1      135.89      181.62     37.29 o 
   6  14   1       46.11       50.40     28.32 o 
  -6  15   1       27.36       63.35     30.87 o 
  -5  15   1      199.35      205.39     41.39 o 
  -4  15   1      351.79      389.22     50.08 o 
  -3  15   1       12.07       31.88     20.89 o 
  -2  15   1        5.78       10.38     18.49 o 
  -1  15   1      281.84      302.47     32.14 o 
   0  15   1      105.21      145.10     32.73 o 
   1  15   1      138.37      131.62     31.42 o 
   2  15   1       53.49       58.63     19.49 o 
   3  15   1      292.03      298.36     33.93 o 
   4  15   1      461.05      526.66     66.82 o 
   5  15   1      127.29      180.12     37.79 o 
   6  15   1      100.62       77.32     30.70 o 
  -5  16   1        1.14        4.28     23.63 o 
  -4  16   1       19.49       48.02     26.13 o 
  -3  16   1       72.92       43.86     46.93 o 
  -2  16   1       71.34       81.23     25.71 o 
  -1  16   1       13.64       19.19     23.31 o 
   0  16   1       44.55       37.92     25.05 o 
   1  16   1      173.80      225.02     39.29 o 
   2  16   1       56.31       70.44     28.53 o 
   3  16   1        7.61       15.62     19.72 o 
   4  16   1        0.10       12.76     21.29 o 
   5  16   1      337.22      440.67     60.29 o 
  -4  17   1      221.98      282.16     54.39 o 
  -3  17   1        7.39       12.37     19.53 o 
  -2  17   1       74.38      108.16     44.75 o 
  -1  17   1        0.19       11.19     30.46 o 
   0  17   1       85.36      103.89     30.53 o 
   1  17   1       28.70       32.15     23.00 o 
   2  17   1      174.84      196.42     54.70 o 
   3  17   1        0.09        0.00     27.35 o 
   4  17   1      348.65      123.01    191.14 o 
  -3  18   1      209.36      249.26     63.40 o 
  -2  18   1        1.13        0.00     29.21 o 
  -1  18   1        0.57        0.00     27.35 o 
   0  18   1        3.34        5.31     19.12 o 
   1  18   1      371.89      397.30     51.09 o 
   2  18   1       41.76       39.16     33.57 o 
   3  18   1       36.55       95.10     44.13 o 
  -8   0   2      327.80      358.95     38.02 o 
  -6   0   2     1168.72     1236.25     87.64 o 
  -4   0   2      459.08      348.06     22.86 o 
  -2   0   2    73569.71    81753.00   1953.05 o 
   0   0   2     7108.15     7966.34     80.81 o 
   2   0   2     2581.48     2726.79    161.92 o 
   4   0   2     4259.52     4549.37    364.56 o 
   6   0   2      753.78      714.74     35.03 o 
   8   0   2      604.54      597.41     38.85 o 
  10   0   2        9.56        0.71     16.36 o 
  -9   1   2        0.07       13.68     27.35 o 
  -8   1   2       28.41       33.92     17.92 o 
  -7   1   2     2155.90     2140.99     81.39 o 
  -6   1   2        8.83        8.50     12.03 o 
  -5   1   2       49.45       38.21     21.54 o 
  -4   1   2       78.21      105.64     12.74 o 
  -3   1   2     3547.95     3752.55     69.35 o 
  -2   1   2    11897.14    15025.08    190.81 o 
  -1   1   2     1265.96     1667.45     30.41 o 
   0   1   2     3000.20     3268.80    126.68 o 
   1   1   2      473.74      521.20     19.74 o 
   2   1   2      875.20      922.89     37.28 o 
   3   1   2      365.92      399.98     15.45 o 
   4   1   2      617.26      645.92     23.88 o 
   5   1   2     1528.29     1425.18     56.33 o 
   6   1   2        1.93        0.57      7.01 o 
   7   1   2       98.88      111.97     15.26 o 
   8   1   2       64.45       49.77     11.57 o 
   9   1   2      171.65      123.70     30.44 o 
  10   1   2       29.74       47.09     19.19 o 
 -10   2   2      199.77      146.07     47.86 o 
  -9   2   2       66.66       56.56     36.67 o 
  -8   2   2      632.89      637.10     38.53 o 
  -7   2   2       30.71       23.58      9.76 o 
  -6   2   2     1292.51     1263.72     29.75 o 
  -5   2   2      282.73      288.69     13.98 o 
  -4   2   2     4952.11     5368.96     93.91 o 
  -3   2   2     1138.07     1148.73     64.30 o 
  -2   2   2    13060.43    11690.96   2610.30 o 
  -1   2   2      771.63      777.17     14.09 o 
   0   2   2       23.71       24.96      3.43 o 
   1   2   2      118.46      118.92     19.83 o 
   2   2   2     3294.68     2823.41    643.12 o 
   3   2   2     1122.40      771.14    274.71 o 
   4   2   2     1835.20     1932.39     77.56 o 
   5   2   2     1344.97     1218.70    118.18 o 
   6   2   2     1357.85     1260.98     48.88 o 
   7   2   2      529.86      544.75     26.77 o 
   8   2   2       18.23       18.93     12.92 o 
   9   2   2        9.77       11.64     11.34 o 
  10   2   2      308.06      297.28     37.53 o 
 -10   3   2      131.62      138.62     47.24 o 
  -9   3   2       62.73       64.54     25.20 o 
  -8   3   2       36.61       50.30     17.47 o 
  -7   3   2      618.26      579.74     34.27 o 
  -6   3   2     1075.63      964.47    140.24 o 
  -5   3   2      781.85      627.22    147.62 o 
  -4   3   2        7.28       15.42      5.30 o 
  -3   3   2     1428.13     1402.68     36.28 o 
  -2   3   2       72.35       82.88      5.85 o 
  -1   3   2     3298.40     3913.18     97.36 o 
   0   3   2     7768.13     8396.30    393.82 o 
   1   3   2    16503.44    17931.78    717.63 o 
   2   3   2      435.59      496.35     16.25 o 
   3   3   2      119.63      121.78      9.01 o 
   4   3   2      443.19      380.10     18.06 o 
   5   3   2     1088.61     1059.76     28.19 o 
   6   3   2      439.44      416.74     24.71 o 
   7   3   2       15.79        8.75     11.57 o 
   8   3   2      221.39      240.95     25.40 o 
   9   3   2      229.48      265.70     34.08 o 
  10   3   2        0.23        3.82     16.18 o 
 -10   4   2       59.90       57.19     35.43 o 
  -9   4   2       99.30      110.40     29.88 o 
  -8   4   2       12.26       10.26     12.00 o 
  -7   4   2       95.22       93.80     18.34 o 
  -6   4   2     1381.35     1349.87     34.05 o 
  -5   4   2     4151.68     4446.19    100.38 o 
  -4   4   2       99.60      107.90      9.91 o 
  -3   4   2        3.11        8.69      4.39 o 
  -2   4   2       26.78       27.53      3.99 o 
  -1   4   2      111.36      140.56      6.91 o 
   0   4   2     2268.05     2376.28    147.68 o 
   1   4   2       39.77       44.60      6.96 o 
   2   4   2     3338.49     3256.88     83.83 o 
   3   4   2     3837.69     3982.53     93.86 o 
   4   4   2     1571.98     1579.60     57.17 o 
   5   4   2      478.19      439.92     18.91 o 
   6   4   2      561.35      490.68     27.01 o 
   7   4   2      165.17      191.12     21.48 o 
   8   4   2      527.06      510.15     33.66 o 
   9   4   2       37.48       51.92     24.87 o 
  10   4   2      237.69      326.96     70.86 o 
 -10   5   2       35.02       11.81     33.57 o 
  -9   5   2        0.78       16.07     16.58 o 
  -8   5   2       57.48       45.58     25.49 o 
  -7   5   2      737.17      697.37     38.86 o 
  -6   5   2      101.67      112.12     18.95 o 
  -5   5   2        0.02       13.07      6.60 o 
  -4   5   2      756.38      766.00     21.24 o 
  -3   5   2      492.18      465.51     14.80 o 
  -2   5   2      250.01      233.46      9.58 o 
  -1   5   2      148.67      177.34      8.96 o 
   0   5   2     2747.21     3498.70    169.89 o 
   1   5   2     5237.52     5523.47    302.35 o 
   2   5   2     2845.08     2943.65     93.49 o 
   3   5   2     1166.29     1423.73     26.69 o 
   4   5   2     2182.33     2141.72     44.30 o 
   5   5   2      517.17      477.29     25.48 o 
   6   5   2      107.03      113.14     16.23 o 
   7   5   2       61.68       64.99     15.58 o 
   8   5   2      491.69      467.60     40.13 o 
   9   5   2      108.03      177.15     54.08 o 
  -9   6   2       53.32       66.53     26.13 o 
  -8   6   2      106.70      116.00     29.86 o 
  -7   6   2       16.51       28.08     18.58 o 
  -6   6   2      162.62      185.73     23.99 o 
  -5   6   2     1867.26     1849.81     43.56 o 
  -4   6   2      904.45      883.60     23.06 o 
  -3   6   2       70.81       83.34      8.16 o 
  -2   6   2     1481.56     1453.25     24.00 o 
  -1   6   2     2384.19     2381.96     59.73 o 
   0   6   2       51.91       31.37     12.75 o 
   1   6   2       27.38       43.17      9.34 o 
   2   6   2     5572.34     5703.37    278.22 o 
   3   6   2     6623.43     6932.80    140.93 o 
   4   6   2        2.09        9.87      6.22 o 
   5   6   2       35.55       42.86     11.36 o 
   6   6   2      210.33      203.60     21.17 o 
   7   6   2      576.39      583.75     78.07 o 
   8   6   2       10.17        8.70     25.49 o 
   9   6   2       29.58       21.55     22.74 o 
  -9   7   2       47.98       61.15     26.73 o 
  -8   7   2      158.30      143.10     31.86 o 
  -7   7   2       22.16       17.93     16.99 o 
  -6   7   2     1005.08      910.80     42.34 o 
  -5   7   2        2.56        6.91     10.97 o 
  -4   7   2     1932.73     1652.21     39.92 o 
  -3   7   2       58.90       58.38      7.92 o 
  -2   7   2     1100.17     1060.27     28.49 o 
  -1   7   2        1.84        2.22      5.22 o 
   0   7   2     3200.37     3090.52    145.63 o 
   1   7   2       56.68      104.11     11.61 o 
   2   7   2     5430.97     5618.89    302.47 o 
   3   7   2      505.65      483.73     22.13 o 
   4   7   2     1635.86     1530.10     40.28 o 
   5   7   2      210.63      274.50     24.56 o 
   6   7   2       15.05       28.06     14.48 o 
   7   7   2      254.18      298.48     32.74 o 
   8   7   2      283.87      349.64     47.57 o 
   9   7   2        2.80        1.50     20.97 o 
  -9   8   2      213.24      201.12     41.77 o 
  -8   8   2        3.48       10.21     18.65 o 
  -7   8   2        2.32        0.00     14.33 o 
  -6   8   2        4.38       17.96     17.00 o 
  -5   8   2     2362.67     2105.51     60.83 o 
  -4   8   2      661.47      659.05     27.69 o 
  -3   8   2      232.28      228.17     18.08 o 
  -2   8   2       59.09       54.52      7.84 o 
  -1   8   2     1869.21     1789.87     50.51 o 
   0   8   2       21.84       16.97      7.51 o 
   1   8   2       49.38       52.08     10.12 o 
   2   8   2       30.18       29.18     16.61 o 
   3   8   2     2705.92     2521.64     86.22 o 
   4   8   2      168.05      164.06     17.34 o 
   5   8   2      248.77      219.98     21.03 o 
   6   8   2       90.06      129.50     23.21 o 
   7   8   2      585.77      675.58     53.84 o 
   8   8   2        1.39       12.33     20.20 o 
   9   8   2      153.19      194.14     41.97 o 
  -9   9   2       14.54       22.34     26.37 o 
  -8   9   2       68.00       93.17     29.61 o 
  -7   9   2        0.04        6.98     17.70 o 
  -6   9   2      333.76      316.59     41.96 o 
  -5   9   2      232.30      228.28     26.61 o 
  -4   9   2     1677.37     1590.68     69.26 o 
  -3   9   2      140.93      153.16     16.90 o 
  -2   9   2     1126.27     1162.64     50.90 o 
  -1   9   2      176.82      153.20     14.90 o 
   0   9   2     3194.73     3210.49     66.48 o 
   1   9   2        1.94       14.88      8.03 o 
   2   9   2     1491.83     1358.24     54.46 o 
   3   9   2       11.47       19.63      9.01 o 
   4   9   2      767.55      729.27     30.58 o 
   5   9   2       25.44       26.91     15.18 o 
   6   9   2      228.48      222.90     29.39 o 
   7   9   2      182.03      139.19     33.17 o 
   8   9   2       63.79       64.73     30.77 o 
   9   9   2       48.49       36.05     26.81 o 
  -8  10   2       40.12       38.54     23.49 o 
  -7  10   2        3.91       11.89     19.65 o 
  -6  10   2       96.76       85.16     26.37 o 
  -5  10   2      466.41      514.12     47.06 o 
  -4  10   2      143.25      116.12     20.71 o 
  -3  10   2       43.26       60.85     15.89 o 
  -2  10   2      130.59      138.28     19.60 o 
  -1  10   2     7008.30     5125.02   1581.93 o 
   0  10   2      146.89      143.41     15.27 o 
   1  10   2      476.92      420.14     22.33 o 
   2  10   2      237.84      231.53     19.19 o 
   3  10   2      884.08      847.62     57.85 o 
   4  10   2        0.12        0.00     11.86 o 
   5  10   2      157.70      175.76     26.29 o 
   6  10   2       85.88       65.91     20.27 o 
   7  10   2      529.85      512.39     56.26 o 
   8  10   2       41.06       43.82     27.89 o 
  -8  11   2      137.15      176.95     41.09 o 
  -7  11   2      213.67      228.88     42.13 o 
  -6  11   2      561.05      541.80     54.94 o 
  -5  11   2       11.65       26.42     19.78 o 
  -4  11   2      236.77      286.71     29.21 o 
  -3  11   2     1240.41     1201.31     47.24 o 
  -2  11   2      334.83      324.34     27.96 o 
  -1  11   2       24.79       27.64     12.13 o 
   0  11   2     2355.33     2383.99     77.07 o 
   1  11   2      127.42      122.38     15.76 o 
   2  11   2      211.97      223.49     20.10 o 
   3  11   2       29.33       20.41     14.13 o 
   4  11   2      862.46      744.68     41.90 o 
   5  11   2      138.15      149.15     25.31 o 
   6  11   2       64.66       85.10     28.28 o 
   7  11   2        9.68        0.00     19.32 o 
   8  11   2      183.17      189.58     41.64 o 
  -8  12   2       80.27      133.02     39.88 o 
  -7  12   2        6.31       15.21     23.81 o 
  -6  12   2       26.96       12.99     20.09 o 
  -5  12   2      446.73      505.23     52.28 o 
  -4  12   2        4.21        0.00     14.50 o 
  -3  12   2       55.30       67.87     22.56 o 
  -2  12   2     1157.69     1169.30     47.81 o 
  -1  12   2     5508.49     5613.95     97.62 o 
   0  12   2       11.78        6.95     12.94 o 
   1  12   2        2.14        9.81     10.61 o 
   2  12   2      426.18      408.16     32.20 o 
   3  12   2      641.95      363.97    169.87 o 
   4  12   2        0.36        9.62     14.75 o 
   5  12   2       34.64       38.84     18.77 o 
   6  12   2      156.86      187.30     38.04 o 
   7  12   2      194.05      246.04     46.62 o 
  -7  13   2       96.29       99.13     35.53 o 
  -6  13   2       59.75       65.93     28.92 o 
  -5  13   2       12.20        9.63     19.78 o 
  -4  13   2       93.08       81.39     26.20 o 
  -3  13   2      253.27      340.96     42.81 o 
  -2  13   2     1200.88     1148.15     76.79 o 
  -1  13   2      941.75      930.36     44.13 o 
   0  13   2       22.90       15.07     13.64 o 
   1  13   2      202.81      218.60     21.81 o 
   2  13   2       13.50       22.68     14.92 o 
   3  13   2      168.19      146.26     24.13 o 
   4  13   2       90.17      118.45     24.48 o 
   5  13   2      243.62      263.61     43.07 o 
   6  13   2       46.75       53.86     27.47 o 
   7  13   2       36.78       43.32     26.15 o 
  -7  14   2       16.28       22.26     27.47 o 
  -6  14   2       89.68       98.23     33.96 o 
  -5  14   2      184.48      193.72     39.32 o 
  -4  14   2       49.59       56.67     25.83 o 
  -3  14   2       70.74       62.80     25.37 o 
  -2  14   2       44.03       21.36     28.90 o 
  -1  14   2      389.68      445.76     35.00 o 
   0  14   2        5.36        0.59     16.11 o 
   1  14   2       65.78       78.66     25.71 o 
   2  14   2      176.54      187.34     26.68 o 
   3  14   2      491.71      461.15     38.73 o 
   4  14   2       20.74       29.94     16.96 o 
   5  14   2       24.52       43.79     21.86 o 
   6  14   2      287.57      344.25     51.22 o 
  -6  15   2        0.28       16.73     28.12 o 
  -5  15   2        0.59        8.86     20.53 o 
  -4  15   2       38.80       68.74     27.01 o 
  -3  15   2      108.16       98.85     28.59 o 
  -2  15   2        7.15       12.79     16.41 o 
  -1  15   2      168.31      183.25     27.80 o 
   0  15   2      741.98      724.17     54.28 o 
   1  15   2      559.11      559.21     50.21 o 
   2  15   2       77.39      102.00     29.29 o 
   3  15   2        2.06        0.00     14.46 o 
   4  15   2       86.59      103.35     29.99 o 
   5  15   2      178.16      250.26     44.67 o 
   6  15   2       17.28       25.81     24.63 o 
  -5  16   2       35.57       49.42     26.56 o 
  -4  16   2      119.86      170.08     37.73 o 
  -3  16   2        3.02        0.00     17.09 o 
  -2  16   2      104.90      122.21     40.71 o 
  -1  16   2      112.45      120.59     44.13 o 
   0  16   2      136.68      186.81     37.29 o 
   1  16   2       38.81       41.55     31.39 o 
   2  16   2      639.22      666.92     55.82 o 
   3  16   2       88.10       99.30     29.82 o 
   4  16   2      120.11       36.04     47.24 o 
   5  16   2        8.71       43.83     25.83 o 
  -4  17   2        3.94       24.68     25.31 o 
  -3  17   2      200.54      193.87     88.58 o 
  -2  17   2        0.67        6.22     25.49 o 
  -1  17   2       16.28       24.86     28.59 o 
   0  17   2       17.89       21.43     22.04 o 
   1  17   2      238.41      350.46     47.90 o 
   2  17   2        5.58       29.92     24.04 o 
   3  17   2       19.97       10.57     25.49 o 
   4  17   2        7.99       52.84     37.30 o 
  -3  18   2        0.23        0.00     27.97 o 
  -2  18   2      105.10       58.43     38.54 o 
  -1  18   2       12.17       42.27     32.32 o 
   0  18   2       82.92      113.75     44.75 o 
   1  18   2       62.39      104.26     29.91 o 
   2  18   2      234.94      219.42     60.29 o 
  -7   0   3      985.83      998.59     50.53 o 
  -5   0   3      184.70      199.24     21.59 o 
  -3   0   3     1902.69     1878.15     40.70 o 
  -1   0   3    27639.75    31517.90    725.66 o 
   1   0   3    32099.53    35960.51   3287.92 o 
   3   0   3     5668.63     5872.84    255.65 o 
   5   0   3      753.71      704.60     32.65 o 
   7   0   3      749.35      769.84     40.86 o 
   9   0   3       60.89       65.32     19.42 o 
  -9   1   3       12.09       35.32     22.30 o 
  -8   1   3      121.55      127.93     22.29 o 
  -7   1   3      147.94      138.40     15.48 o 
  -6   1   3     1157.32     1206.94     55.63 o 
  -5   1   3      380.43      420.86     22.69 o 
  -4   1   3      708.62      624.51     20.45 o 
  -3   1   3      403.98      437.81     14.73 o 
  -2   1   3   110003.67   114360.88   2167.33 o 
  -1   1   3      141.75      177.38      8.68 o 
   0   1   3      639.93      670.22     42.00 o 
   1   1   3     2313.81     2584.55     93.58 o 
   2   1   3      866.79      809.11     18.78 o 
   3   1   3       40.82       34.73      6.47 o 
   4   1   3       80.39       79.05     10.37 o 
   5   1   3     2280.80     2374.18     83.51 o 
   6   1   3     2661.72     2611.11     51.49 o 
   7   1   3      153.67      184.47     17.42 o 
   8   1   3        1.38        0.61      8.32 o 
   9   1   3        6.91       13.55     10.80 o 
  10   1   3        6.11       11.33     13.19 o 
  -9   2   3        6.69        7.46     27.35 o 
  -8   2   3       18.98       26.08     15.05 o 
  -7   2   3     1809.10     1730.62     56.30 o 
  -6   2   3      191.33      196.47     14.13 o 
  -5   2   3     1245.64     1326.14     26.72 o 
  -4   2   3      275.70      281.01     13.30 o 
  -3   2   3    16646.53    19465.93    285.63 o 
  -2   2   3    14113.59    17520.26    349.34 o 
  -1   2   3      831.02      760.12    204.67 o 
   0   2   3     5998.08     6583.80    251.92 o 
   1   2   3       72.38       64.01      6.79 o 
   2   2   3       74.80       86.70      9.04 o 
   3   2   3      939.78      862.17     46.21 o 
   4   2   3      315.33      306.40     17.70 o 
   5   2   3      112.31       71.82     11.12 o 
   6   2   3      142.07      160.71     16.54 o 
   7   2   3       55.79       34.65     16.24 o 
   8   2   3        2.33        3.09      9.57 o 
   9   2   3       35.43       27.67     12.33 o 
  10   2   3       37.67       36.79     19.97 o 
 -10   3   3      152.06      180.88     54.08 o 
  -9   3   3       93.57       94.48     43.51 o 
  -8   3   3       18.92       31.88     15.43 o 
  -7   3   3      237.99      275.33     28.21 o 
  -6   3   3     1080.88     1063.29     30.12 o 
  -5   3   3      801.17      752.94     22.94 o 
  -4   3   3     3534.40     3630.66    135.13 o 
  -3   3   3     3016.09     2532.84    751.80 o 
  -2   3   3     5390.23     5433.65    333.67 o 
  -1   3   3      125.57      127.61      8.97 o 
   0   3   3      612.13      622.98     35.57 o 
   1   3   3     3622.65     4039.76    142.29 o 
   2   3   3     5497.65     5855.79    230.67 o 
   3   3   3       43.99       31.42      8.29 o 
   4   3   3      168.68      150.55     45.34 o 
   5   3   3      834.09      806.58     78.90 o 
   6   3   3      967.99      882.63     35.89 o 
   7   3   3      405.39      399.37     29.00 o 
   8   3   3      217.86      237.97     26.39 o 
   9   3   3       11.32        5.44     14.85 o 
  10   3   3      211.45      236.57     36.16 o 
 -10   4   3       56.17       42.89     35.43 o 
  -9   4   3       60.67       70.28     25.25 o 
  -8   4   3       28.55       49.00     17.35 o 
  -7   4   3      219.07      241.50     33.33 o 
  -6   4   3      158.08       63.77     50.75 o 
  -5   4   3      178.41      147.76     27.37 o 
  -4   4   3      423.26      428.20     15.70 o 
  -3   4   3     2620.80     2731.85     39.29 o 
  -2   4   3     1569.01     1688.05     59.39 o 
  -1   4   3       12.82       34.30      5.94 o 
   0   4   3       19.06        8.93      4.03 o 
   1   4   3     4784.95     4420.84    324.69 o 
   2   4   3      110.45      113.15     24.13 o 
   3   4   3     4351.20     4620.63    135.10 o 
   4   4   3     3184.92     3177.04     99.07 o 
   5   4   3      741.25      722.80     29.61 o 
   6   4   3      378.98      363.18     25.94 o 
   7   4   3      276.17      257.07     24.78 o 
   8   4   3      344.34      381.46     31.29 o 
   9   4   3       81.82      115.07     26.16 o 
  10   4   3        4.71        0.00     16.70 o 
 -10   5   3        4.93        4.35     31.70 o 
  -9   5   3       83.18      110.64     29.89 o 
  -8   5   3       10.22        0.00     12.31 o 
  -7   5   3        1.31        4.63     16.20 o 
  -6   5   3      602.22      612.00     34.48 o 
  -5   5   3      524.75      536.59     23.74 o 
  -4   5   3      457.00      509.04     16.91 o 
  -3   5   3     1604.71     1635.95     48.97 o 
  -2   5   3      116.98      105.23      9.85 o 
  -1   5   3     2411.58     2366.35     72.28 o 
   0   5   3      807.80      852.44     29.99 o 
   1   5   3     4274.37     2921.35   1073.08 o 
   2   5   3     5443.68     6057.55    233.36 o 
   3   5   3     2713.52     2669.47     68.66 o 
   4   5   3       53.62       57.95      8.60 o 
   5   5   3     1254.83     1216.01     38.33 o 
   6   5   3      981.13      942.52     58.32 o 
   7   5   3      783.44      779.48     36.62 o 
   8   5   3       20.41       16.61     15.37 o 
   9   5   3      102.60      109.00     33.18 o 
  -9   6   3        5.56       20.46     19.32 o 
  -8   6   3      245.42      206.89     37.24 o 
  -7   6   3      116.85      148.30     23.98 o 
  -6   6   3        0.66        4.53     11.22 o 
  -5   6   3      416.38      409.32     27.56 o 
  -4   6   3      784.23      696.10     25.54 o 
  -3   6   3       72.90       64.54     10.44 o 
  -2   6   3      434.24      483.54     18.92 o 
  -1   6   3        4.30        4.62      4.38 o 
   0   6   3     5846.41     6264.72    188.86 o 
   1   6   3      216.31      185.30     15.93 o 
   2   6   3      159.59      211.49     15.18 o 
   3   6   3     1088.80     1002.28     30.50 o 
   4   6   3     2902.12     2713.15     84.78 o 
   5   6   3      235.18      262.31     21.59 o 
   6   6   3        6.90        9.76     10.68 o 
   7   6   3       38.81       36.07     13.42 o 
   8   6   3      441.43      422.76     40.54 o 
   9   6   3       30.08       12.43     32.32 o 
  -9   7   3      120.92      126.49     32.38 o 
  -8   7   3       31.11       53.20     24.37 o 
  -7   7   3      171.08      201.30     35.77 o 
  -6   7   3      124.57      125.12     21.22 o 
  -5   7   3     1030.00      980.37     41.88 o 
  -4   7   3      469.79      437.91     25.75 o 
  -3   7   3      113.26       79.45     11.66 o 
  -2   7   3      952.42      915.84     27.75 o 
  -1   7   3       47.96       30.46      6.46 o 
   0   7   3      121.37      127.68     11.72 o 
   1   7   3     3590.04     3658.47    117.44 o 
   2   7   3     1890.98     1902.05     94.93 o 
   3   7   3      713.79      692.77     37.68 o 
   4   7   3      141.72      143.20     16.73 o 
   5   7   3      896.96      897.29     46.38 o 
   6   7   3      164.90      175.62     20.78 o 
   7   7   3      371.99      457.75     39.41 o 
   8   7   3       45.21       70.86     41.03 o 
   9   7   3      265.00      294.46     48.48 o 
  -9   8   3        4.20        8.27     20.64 o 
  -8   8   3      171.06      178.31     36.02 o 
  -7   8   3       34.47       28.82     19.89 o 
  -6   8   3       63.10       81.43     19.57 o 
  -5   8   3       11.04        4.20     13.59 o 
  -4   8   3     3468.75     3329.43     73.07 o 
  -3   8   3      288.21      292.31     19.55 o 
  -2   8   3      144.49      140.87     10.24 o 
  -1   8   3      113.58      103.21     11.07 o 
   0   8   3     1207.69      786.42    242.03 o 
   1   8   3      336.39      278.84     17.85 o 
   2   8   3      377.13      419.21     21.28 o 
   3   8   3       66.66       43.11     10.82 o 
   4   8   3     2079.06     2001.06     85.95 o 
   5   8   3       35.85       33.62     13.94 o 
   6   8   3        7.49       29.60     15.17 o 
   7   8   3       90.48      117.80     25.35 o 
   8   8   3      202.48      247.76     43.25 o 
   9   8   3        8.71        0.00     21.65 o 
  -9   9   3      237.93      243.65     46.97 o 
  -8   9   3       21.99        0.00     26.11 o 
  -7   9   3       67.48       57.06     24.07 o 
  -6   9   3        0.79       13.32     15.50 o 
  -5   9   3     1449.37     1313.14     87.97 o 
  -4   9   3      359.45      328.33     29.12 o 
  -3   9   3      547.58      537.76     25.18 o 
  -2   9   3       18.47       33.55      9.97 o 
  -1   9   3     3971.33     4054.30    161.49 o 
   0   9   3        1.41        0.00      5.95 o 
   1   9   3      905.65      868.65     29.43 o 
   2   9   3       14.21       13.99      8.22 o 
   3   9   3     1333.08     1226.11     37.66 o 
   4   9   3       60.93       47.31     12.57 o 
   5   9   3      578.40      537.02     36.33 o 
   6   9   3      417.91      388.47     36.17 o 
   7   9   3       35.04       42.62     19.16 o 
   8   9   3      148.79      186.65     41.25 o 
  -8  10   3      309.67      346.25     51.63 o 
  -7  10   3       61.10       75.48     26.77 o 
  -6  10   3      166.02      151.91     32.63 o 
  -5  10   3        0.07        4.83     11.65 o 
  -4  10   3     2030.64     1888.18    153.30 o 
  -3  10   3     2928.49     2802.92     73.88 o 
  -2  10   3      340.10      340.53     26.39 o 
  -1  10   3       93.61      109.16     17.90 o 
   0  10   3     2243.45     2069.54    113.33 o 
   1  10   3       29.50       37.56     10.63 o 
   2  10   3        1.06        0.00      7.32 o 
   3  10   3        2.95        7.27      9.07 o 
   4  10   3      664.95      659.99     38.46 o 
   5  10   3       85.68       98.15     21.68 o 
   6  10   3       27.27       31.63     17.45 o 
   7  10   3       32.73       29.21     21.92 o 
   8  10   3       51.03       58.60     36.05 o 
  -8  11   3       37.75       41.82     26.88 o 
  -7  11   3       37.97       67.13     27.40 o 
  -6  11   3       33.11       34.11     22.30 o 
  -5  11   3      403.58      419.88     47.25 o 
  -4  11   3       15.64       25.77     15.50 o 
  -3  11   3     2570.60     2592.60     89.58 o 
  -2  11   3     1083.13     1127.64     44.41 o 
  -1  11   3     2353.92     2158.34    197.90 o 
   0  11   3      181.34      214.47     18.88 o 
   1  11   3      343.24      358.39     23.39 o 
   2  11   3      427.62      376.28     24.55 o 
   3  11   3      287.91      186.43     73.23 o 
   4  11   3        7.81        0.00     12.22 o 
   5  11   3      511.58      500.71     39.90 o 
   6  11   3        4.72        0.00     16.74 o 
   7  11   3      259.42      241.56     43.51 o 
   8  11   3        0.26       20.58     24.83 o 
  -8  12   3       81.93      123.53     35.77 o 
  -7  12   3       64.08       88.38     31.85 o 
  -6  12   3       22.02       18.32     21.39 o 
  -5  12   3       21.24       21.22     19.39 o 
  -4  12   3      300.97      332.13     42.85 o 
  -3  12   3      222.67      211.05     35.09 o 
  -2  12   3        0.68        1.90     12.40 o 
  -1  12   3     3064.42     1881.42    988.10 o 
   0  12   3     1967.30     1929.67     78.62 o 
   1  12   3      195.40      184.06     19.56 o 
   2  12   3      124.77      164.12     19.51 o 
   3  12   3      257.94      229.22     43.63 o 
   4  12   3      542.64      481.79     37.79 o 
   5  12   3      108.58      113.40     25.06 o 
   6  12   3        1.55       13.35     19.71 o 
   7  12   3       37.59       33.88     27.04 o 
  -7  13   3       45.31       71.95     30.62 o 
  -6  13   3      145.89      156.57     36.70 o 
  -5  13   3      160.34      153.20     34.32 o 
  -4  13   3       46.22       45.60     23.72 o 
  -3  13   3      277.17      303.95     41.29 o 
  -2  13   3      512.58      572.00     47.43 o 
  -1  13   3     2884.87     2904.95     91.85 o 
   0  13   3      152.69      172.81     24.29 o 
   1  13   3       59.11      100.15     19.87 o 
   2  13   3      175.93      200.49     26.64 o 
   3  13   3      602.58      620.55     39.70 o 
   4  13   3      238.80      262.36     32.53 o 
   5  13   3       21.81       32.52     18.49 o 
   6  13   3      191.77      221.83     41.77 o 
   7  13   3      110.77       98.87     39.78 o 
  -6  14   3        4.32       27.64     30.77 o 
  -5  14   3        0.57       14.65     22.11 o 
  -4  14   3       96.31      116.50     31.48 o 
  -3  14   3      585.28      611.71     50.93 o 
  -2  14   3      509.36      520.58     82.98 o 
  -1  14   3      475.30      449.49     35.00 o 
   0  14   3       20.19       26.57     15.03 o 
   1  14   3      471.94      534.90     47.76 o 
   2  14   3       11.37        0.00     18.44 o 
   3  14   3       56.43       67.04     20.61 o 
   4  14   3       90.62       75.65     21.48 o 
   5  14   3       32.53       40.83     25.01 o 
   6  14   3        0.38       14.07     21.50 o 
  -6  15   3      251.63      243.42     48.12 o 
  -5  15   3       80.29       99.88     32.69 o 
  -4  15   3       40.80       37.16     24.86 o 
  -3  15   3       37.00        8.79     19.09 o 
  -2  15   3       96.85       73.45     24.49 o 
  -1  15   3       72.90       51.14     22.39 o 
   0  15   3       11.78       19.48     14.54 o 
   1  15   3      123.70      116.67     30.68 o 
   2  15   3     1127.71     1029.46     65.27 o 
   3  15   3      124.65      170.88     28.34 o 
   4  15   3       16.89       19.23     14.61 o 
   5  15   3       10.84       17.62     22.30 o 
   6  15   3      127.18      117.11     35.40 o 
  -5  16   3       23.57       30.12     26.73 o 
  -4  16   3        4.25       10.56     22.81 o 
  -3  16   3       54.20       87.66     39.47 o 
  -2  16   3        0.04       10.26     13.88 o 
  -1  16   3      134.32      176.99     34.95 o 
   0  16   3       82.53       64.61     27.03 o 
   1  16   3      172.23      225.99     47.24 o 
   2  16   3        2.73        0.00     18.72 o 
   3  16   3      495.29      566.27     56.69 o 
   4  16   3       13.44       27.63     23.30 o 
   5  16   3       96.87      116.47     34.76 o 
  -4  17   3        2.58       39.37     24.69 o 
  -3  17   3        2.49       28.56     23.88 o 
  -2  17   3      266.77      301.66     46.15 o 
  -1  17   3        1.85       23.00     29.21 o 
   0  17   3       27.43       32.32     29.84 o 
   1  17   3       76.33       86.93     29.37 o 
   2  17   3      630.23      724.74     58.89 o 
   3  17   3        0.48       11.25     21.47 o 
   4  17   3        2.66       16.78     31.70 o 
  -2  18   3        0.05       39.78     34.81 o 
  -1  18   3       93.44       95.10     46.00 o 
   0  18   3       29.08       65.89     41.03 o 
   1  18   3      346.16      404.04     73.97 o 
   2  18   3        1.75        2.36     20.09 o 
 -10   0   4      421.33      433.87     75.83 o 
  -8   0   4        3.02        0.62     24.86 o 
  -6   0   4     1724.96     1722.28     57.84 o 
  -4   0   4       19.18       21.06      9.26 o 
  -2   0   4     6686.58     8222.36     71.18 o 
   0   0   4    17706.85    20374.50    462.66 o 
   2   0   4     8698.45     9137.54    387.99 o 
   4   0   4      125.25      114.10     15.98 o 
   6   0   4     1008.19      945.00     74.03 o 
   8   0   4      291.71      308.16     34.03 o 
  10   0   4       77.19      116.07     26.04 o 
  -9   1   4      144.80      126.18     44.13 o 
  -8   1   4       45.27       51.33     21.96 o 
  -7   1   4      502.49      512.67     27.39 o 
  -6   1   4       41.60       37.51     10.12 o 
  -5   1   4      885.92      849.23     34.54 o 
  -4   1   4      543.97      591.28     17.89 o 
  -3   1   4     5106.57     5673.28     45.05 o 
  -2   1   4    10851.18    13468.80    183.94 o 
  -1   1   4     1521.39     1701.07     92.02 o 
   0   1   4     1109.52     1240.51     19.69 o 
   1   1   4       14.82       11.46      3.08 o 
   2   1   4     1119.31     1252.75     54.10 o 
   3   1   4     3738.39     3629.04    113.80 o 
   4   1   4      142.83      140.02     12.92 o 
   5   1   4        0.96        8.05      6.72 o 
   6   1   4       84.04       76.61     12.05 o 
   7   1   4     1013.94     1018.44     33.56 o 
   8   1   4        0.12        1.07      8.66 o 
   9   1   4       26.14       54.72     15.67 o 
  10   1   4       14.52        0.00     12.12 o 
  -9   2   4        2.41       21.17     20.20 o 
  -8   2   4      126.28      118.70     28.59 o 
  -7   2   4      329.08      315.47     43.88 o 
  -6   2   4      929.05      931.56     37.81 o 
  -5   2   4        0.65        4.60      5.16 o 
  -4   2   4      329.11      320.27     12.20 o 
  -3   2   4     4242.09     4634.88     77.28 o 
  -2   2   4    17516.00    20563.06    340.17 o 
  -1   2   4     8056.57     9159.18    204.53 o 
   0   2   4      278.89      367.08     14.21 o 
   1   2   4     3541.20     3891.71     77.82 o 
   2   2   4     5572.93     5967.97    213.98 o 
   3   2   4       14.78       19.44      6.96 o 
   4   2   4       14.84       42.35      9.72 o 
   5   2   4      638.01      583.43     37.70 o 
   6   2   4     2132.32     2096.54    126.06 o 
   7   2   4      255.61      265.21     25.39 o 
   8   2   4      619.05      601.53     31.85 o 
   9   2   4       30.90       36.59     13.21 o 
  10   2   4      107.50       91.48     28.25 o 
 -10   3   4        6.35       72.10     39.78 o 
  -9   3   4       29.07       49.73     37.30 o 
  -8   3   4       23.77       14.52     14.34 o 
  -7   3   4        7.80       19.52     12.91 o 
  -6   3   4      107.87      101.70     14.56 o 
  -5   3   4      798.02      885.42     24.46 o 
  -4   3   4     1520.52     1460.21     41.72 o 
  -3   3   4     1570.37     1755.93     26.42 o 
  -2   3   4        9.71       12.15      5.05 o 
  -1   3   4     3759.51     3982.90    111.36 o 
   0   3   4     1225.34     1186.54     58.42 o 
   1   3   4     1263.01     1313.64     25.99 o 
   2   3   4       72.92       78.18      9.77 o 
   3   3   4     5793.70     5848.67    174.62 o 
   4   3   4      909.73      866.79     30.74 o 
   5   3   4     1082.61     1109.58     49.97 o 
   6   3   4        2.39        0.00      7.05 o 
   7   3   4      455.83      244.43    116.86 o 
   8   3   4        1.00       11.63      9.69 o 
   9   3   4        7.87       12.11     11.80 o 
  10   3   4       10.79       26.49     19.09 o 
 -10   4   4       38.58       54.70     37.30 o 
  -9   4   4       76.74       80.19     41.65 o 
  -8   4   4       70.15       75.94     19.69 o 
  -7   4   4      539.62      517.10     34.70 o 
  -6   4   4      434.32      496.12     39.73 o 
  -5   4   4     1101.87     1150.13     32.48 o 
  -4   4   4      664.87      607.28    111.52 o 
  -3   4   4      292.57      272.67     18.34 o 
  -2   4   4     4103.48     4741.27    195.79 o 
  -1   4   4      155.81      141.43      6.82 o 
   0   4   4     4898.21     5247.50    281.46 o 
   1   4   4     6342.55     6818.58    160.32 o 
   2   4   4     5926.23     6507.25    177.73 o 
   3   4   4       71.48       66.92     14.87 o 
   4   4   4      771.41      597.01    118.58 o 
   5   4   4      613.14      474.48     80.96 o 
   6   4   4     1309.64     1300.45     43.38 o 
   7   4   4        7.94       10.84     11.53 o 
   8   4   4      762.60      754.53     38.93 o 
   9   4   4       86.35      126.26     27.19 o 
  -9   5   4       35.03       20.51     34.19 o 
  -8   5   4       92.71      114.85     22.85 o 
  -7   5   4      164.17      169.08     24.57 o 
  -6   5   4        4.32        6.79      8.52 o 
  -5   5   4       40.33       45.84     12.90 o 
  -4   5   4      999.50      908.36     36.07 o 
  -3   5   4      144.47      148.25     12.19 o 
  -2   5   4      807.46      893.63     30.71 o 
  -1   5   4     2859.55     3016.12    111.47 o 
   0   5   4     8224.13     8741.35    390.91 o 
   1   5   4     5147.97     5547.63    254.62 o 
   2   5   4     3719.02     4003.34    136.34 o 
   3   5   4     1338.61     1128.22    137.72 o 
   4   5   4     2215.34     2166.69    118.97 o 
   5   5   4        6.82       14.85      9.51 o 
   6   5   4      920.89      850.93     36.24 o 
   7   5   4      517.10      558.07     32.31 o 
   8   5   4      161.69      203.02     25.78 o 
   9   5   4       38.76       48.71     21.91 o 
  -9   6   4       12.64       36.14     21.42 o 
  -8   6   4        3.33        0.00     12.98 o 
  -7   6   4      338.36      319.25     32.16 o 
  -6   6   4      129.63      153.81     22.49 o 
  -5   6   4       15.51       13.74     11.45 o 
  -4   6   4      498.39      514.10     28.50 o 
  -3   6   4     1050.44     1051.63     27.34 o 
  -2   6   4       94.43      100.47     12.11 o 
  -1   6   4      274.92      245.03     12.98 o 
   0   6   4     1851.44     2124.46     61.01 o 
   1   6   4    24061.95    26068.12   1063.44 o 
   2   6   4     2172.82     1905.44    301.83 o 
   3   6   4      747.44      853.76     31.85 o 
   4   6   4      105.97      108.11     15.19 o 
   5   6   4     1769.65     1641.55     62.00 o 
   6   6   4      896.49      852.87     37.09 o 
   7   6   4      228.27      231.35     25.15 o 
   8   6   4       18.16       20.75     17.51 o 
   9   6   4      250.72      270.72     47.81 o 
  -9   7   4       12.48       24.20     21.75 o 
  -8   7   4      247.62      201.02     37.56 o 
  -7   7   4       27.53       38.71     16.09 o 
  -6   7   4       16.22       11.28     13.14 o 
  -5   7   4      196.15      220.68     24.89 o 
  -4   7   4      783.09      782.88     37.44 o 
  -3   7   4      217.93      210.56     16.04 o 
  -2   7   4       30.81       25.36      8.32 o 
  -1   7   4       45.25       36.64      6.65 o 
   0   7   4     9090.01    10003.70    206.35 o 
   1   7   4      416.06      210.16    114.56 o 
   2   7   4      110.69      105.85     13.34 o 
   3   7   4     1324.06     1223.42     35.85 o 
   4   7   4     1045.94      987.79     51.23 o 
   5   7   4      171.95      190.40     20.68 o 
   6   7   4      231.66      218.13     23.01 o 
   7   7   4        4.37        8.05     14.33 o 
   8   7   4      367.06      403.10     46.52 o 
   9   7   4       30.67       21.76     37.92 o 
  -9   8   4       44.12       72.81     28.48 o 
  -8   8   4        0.60       19.75     18.44 o 
  -7   8   4      314.92      338.05     44.09 o 
  -6   8   4      931.64      840.37     43.72 o 
  -5   8   4     1297.22     1240.19     49.29 o 
  -4   8   4      217.08      193.92     23.39 o 
  -3   8   4     1555.06     1482.38     72.19 o 
  -2   8   4        0.51        4.16      6.90 o 
  -1   8   4     1059.24     1160.38     59.98 o 
   0   8   4      627.94      644.07     35.29 o 
   1   8   4     2231.68     2152.36    117.01 o 
   2   8   4       54.22       33.67      9.98 o 
   3   8   4      220.53      203.02     18.80 o 
   4   8   4       73.53       64.12     13.65 o 
   5   8   4     1349.04     1317.25     57.21 o 
   6   8   4        0.27        0.84     13.82 o 
   7   8   4       88.42      107.19     24.25 o 
   8   8   4       28.94       43.52     25.48 o 
   9   8   4      265.56      286.76     49.38 o 
  -9   9   4        8.95       20.16     23.71 o 
  -8   9   4      387.85      409.27     74.59 o 
  -7   9   4       47.03       31.70     21.54 o 
  -6   9   4      245.38      226.46     29.17 o 
  -5   9   4       88.70      102.68     20.97 o 
  -4   9   4     3416.11     3159.24    212.22 o 
  -3   9   4      703.35      727.29     36.42 o 
  -2   9   4      404.85      404.92     22.25 o 
  -1   9   4       51.58       54.20     13.19 o 
   0   9   4     4588.29     4643.85     90.06 o 
   1   9   4       32.16       35.42     10.01 o 
   2   9   4      747.88      697.69     28.36 o 
   3   9   4        0.50        9.07      8.54 o 
   4   9   4     1234.05     1155.62     39.98 o 
   5   9   4      202.14      210.10     22.64 o 
   6   9   4       52.09       73.50     21.23 o 
   7   9   4      207.37      212.87     31.68 o 
   8   9   4        5.05       11.21     24.16 o 
  -8  10   4        2.22       17.34     21.86 o 
  -7  10   4      227.28      243.79     42.17 o 
  -6  10   4       14.68       21.53     20.64 o 
  -5  10   4      287.33      314.35     32.35 o 
  -4  10   4      189.05      161.51     24.87 o 
  -3  10   4     4256.50     4018.76    195.99 o 
  -2  10   4        2.17        3.50      9.83 o 
  -1  10   4      901.41      921.38     74.76 o 
   0  10   4      175.09      111.34     43.94 o 
   1  10   4      915.52      898.62     50.00 o 
   2  10   4        1.82        3.07     10.32 o 
   3  10   4      157.91       53.14     37.14 o 
   4  10   4        0.30        9.81      9.50 o 
   5  10   4      854.35      900.09     47.53 o 
   6  10   4       60.51       40.97     19.52 o 
   7  10   4       11.22        0.08     17.24 o 
   8  10   4      105.22      149.23     39.91 o 
  -8  11   4      170.47      185.31     40.65 o 
  -7  11   4       22.55       30.60     23.36 o 
  -6  11   4       15.53       32.01     21.98 o 
  -5  11   4        9.32       15.31     14.18 o 
  -4  11   4      684.34      640.78     39.05 o 
  -3  11   4      250.61      258.09     28.99 o 
  -2  11   4        2.56        0.00     14.28 o 
  -1  11   4      295.50      244.48     24.82 o 
   0  11   4      354.30      241.42     94.30 o 
   1  11   4       78.61       72.81     13.73 o 
   2  11   4       72.78       78.40     14.71 o 
   3  11   4       16.67       25.63     11.57 o 
   4  11   4      352.72      366.01     33.79 o 
   5  11   4       12.10       14.13     16.37 o 
   6  11   4      271.94      296.94     36.48 o 
   7  11   4      138.00      143.35     34.45 o 
   8  11   4      131.85      153.00     41.42 o 
  -7  12   4       93.10      117.98     34.50 o 
  -6  12   4        0.97        3.37     20.15 o 
  -5  12   4      364.44      397.76     48.99 o 
  -4  12   4        9.24       24.98     14.34 o 
  -3  12   4      983.54      934.49     58.88 o 
  -2  12   4       17.75       29.14     18.88 o 
  -1  12   4       50.65       59.74     17.69 o 
   0  12   4        1.30        0.57     11.69 o 
   1  12   4      683.57      677.78     31.24 o 
   2  12   4      131.97      160.22     19.44 o 
   3  12   4      480.62      455.36     48.85 o 
   4  12   4      346.05      346.31     41.15 o 
   5  12   4      216.87      249.59     33.43 o 
   6  12   4      183.30      230.62     39.26 o 
   7  12   4        0.12        7.28     22.84 o 
  -7  13   4       44.82       36.43     28.56 o 
  -6  13   4        4.71       32.18     23.69 o 
  -5  13   4       69.27       83.64     28.52 o 
  -4  13   4      558.50      522.01     53.13 o 
  -3  13   4        4.44       11.83     18.00 o 
  -2  13   4      243.91      233.71     36.68 o 
  -1  13   4      766.19      805.68     91.59 o 
   0  13   4      122.82      187.90     25.11 o 
   1  13   4      103.23       88.84     19.67 o 
   2  13   4      187.66      211.66     22.57 o 
   3  13   4      469.89      473.27     37.15 o 
   4  13   4      150.25      145.39     25.87 o 
   5  13   4       30.76       20.97     17.73 o 
   6  13   4       51.11       53.12     24.87 o 
   7  13   4      120.06      141.59     37.79 o 
  -6  14   4      251.23      279.83     49.64 o 
  -5  14   4      144.16      135.75     36.01 o 
  -4  14   4       34.74       39.15     24.60 o 
  -3  14   4       96.14      134.46     32.21 o 
  -2  14   4      691.86      658.17     52.39 o 
  -1  14   4      144.67       45.69     77.70 o 
   0  14   4       24.42       18.78     14.74 o 
   1  14   4      349.10      417.57     35.18 o 
   2  14   4      866.64      833.02     57.26 o 
   3  14   4      199.67      174.28     28.03 o 
   4  14   4      154.79       72.48     68.48 o 
   5  14   4      116.61      149.39     27.83 o 
   6  14   4      125.05      132.87     36.54 o 
  -6  15   4        7.31       24.04     25.04 o 
  -5  15   4      104.87      153.87     38.93 o 
  -4  15   4        1.87        7.46     21.10 o 
  -3  15   4      136.61      156.21     35.13 o 
  -2  15   4       92.50       96.66     30.33 o 
  -1  15   4      226.12      249.97     38.81 o 
   0  15   4       58.11       74.57     21.07 o 
   1  15   4       91.67      101.54     29.00 o 
   2  15   4       21.32       20.99     23.14 o 
   3  15   4      690.88      690.31     56.92 o 
   4  15   4      193.04      172.18     29.09 o 
   5  15   4       52.25       38.29     23.88 o 
  -5  16   4        0.23        0.00     24.51 o 
  -4  16   4        1.20        4.81     29.53 o 
  -3  16   4       35.63       72.57     29.00 o 
  -2  16   4       86.01      103.02     30.09 o 
  -1  16   4        0.52       28.63     19.85 o 
   0  16   4       25.14       51.59     34.81 o 
   1  16   4      173.52      129.55     33.81 o 
   2  16   4      545.50      586.85     56.68 o 
   3  16   4       15.39       32.47     24.37 o 
   4  16   4       96.35      115.60     31.17 o 
   5  16   4       48.16       52.11     29.03 o 
  -4  17   4        1.07        0.00     22.69 o 
  -3  17   4        9.67       38.45     24.76 o 
  -2  17   4       14.86       30.65     20.35 o 
  -1  17   4      328.87      341.88     69.62 o 
   0  17   4        2.77        9.32     31.08 o 
   1  17   4       80.05      152.29     49.73 o 
   2  17   4       20.30       16.31     21.20 o 
   3  17   4      366.77      375.72     50.31 o 
   4  17   4        1.33       18.65     29.84 o 
  -2  18   4       66.56       82.05     41.03 o 
  -1  18   4       29.87       55.32     37.92 o 
   0  18   4      198.50      197.04     56.56 o 
   1  18   4       16.24       67.75     39.78 o 
   2  18   4      496.59      559.25     59.99 o 
  -9   0   5      584.59      514.68     75.83 o 
  -7   0   5        1.91        0.62     20.51 o 
  -5   0   5      622.99      582.53     30.98 o 
  -3   0   5     1010.47     1150.46     32.41 o 
  -1   0   5     3129.64     3105.93    233.58 o 
   1   0   5      336.19      379.81     29.74 o 
   3   0   5       98.69       58.02     11.52 o 
   5   0   5      165.63      186.80     22.04 o 
   7   0   5     1007.77      948.50     49.97 o 
   9   0   5       13.92       36.02     17.85 o 
 -10   1   5      244.43      227.59     41.42 o 
  -9   1   5        1.94       15.54     24.86 o 
  -8   1   5      293.04      313.83     40.17 o 
  -7   1   5       71.20       71.08     17.77 o 
  -6   1   5     1394.49     1369.49     39.03 o 
  -5   1   5       12.31       17.70      6.59 o 
  -4   1   5     7385.95     7977.35     85.82 o 
  -3   1   5      889.12      994.89     24.08 o 
  -2   1   5     2115.97     2263.43     32.78 o 
  -1   1   5      183.34      182.52     15.57 o 
   0   1   5      400.35      308.38     55.86 o 
   1   1   5     5870.65     6266.33    176.40 o 
   2   1   5     3482.58     3597.75    120.03 o 
   3   1   5     3340.67     4070.66    130.71 o 
   4   1   5      744.70      702.54     28.91 o 
   5   1   5      158.04      175.53     15.19 o 
   6   1   5      813.35      772.99     28.10 o 
   7   1   5        0.34        1.36      8.27 o 
   8   1   5      261.14      269.59     25.88 o 
   9   1   5       24.55       23.07     13.05 o 
  10   1   5       78.85       98.36     20.30 o 
  -9   2   5      352.97      433.70     49.22 o 
  -8   2   5      206.85      247.73     40.40 o 
  -7   2   5       63.54       56.77     15.84 o 
  -6   2   5       86.10       89.60     14.06 o 
  -5   2   5     2095.24     2118.58     32.85 o 
  -4   2   5     7039.45     7926.50     96.55 o 
  -3   2   5      202.12      223.70     13.28 o 
  -2   2   5     6355.48     7218.30    101.93 o 
  -1   2   5     5744.25     6015.55    213.17 o 
   0   2   5     1293.76     1478.38     28.76 o 
   1   2   5      378.17      430.19     13.05 o 
   2   2   5      447.63      456.21     27.10 o 
   3   2   5     1729.97     1534.08     75.18 o 
   4   2   5      372.98      387.49     21.10 o 
   5   2   5       19.34       15.05      8.01 o 
   6   2   5      321.03      357.38     26.84 o 
   7   2   5      557.06      556.47     28.83 o 
   8   2   5      339.90      354.25     28.61 o 
   9   2   5       72.07       93.68     18.00 o 
  -9   3   5        3.42       27.83     22.11 o 
  -8   3   5      184.98      173.72     33.77 o 
  -7   3   5      690.63      745.39     39.45 o 
  -6   3   5      461.20      483.00     30.12 o 
  -5   3   5      231.00      241.19     17.68 o 
  -4   3   5      964.55     1080.66     22.61 o 
  -3   3   5      526.03      479.76     18.09 o 
  -2   3   5     5428.60     6069.64    104.85 o 
  -1   3   5     1365.52     1457.62     53.29 o 
   0   3   5     4486.84     4658.28    166.36 o 
   1   3   5    12269.62    13284.41    305.61 o 
   2   3   5     2411.98     2479.26     68.01 o 
   3   3   5      521.47      540.74     22.68 o 
   4   3   5     1483.39     1320.22     62.44 o 
   5   3   5     1012.23      975.00     42.53 o 
   6   3   5      409.18      421.22     28.06 o 
   7   3   5       69.48       61.67     15.43 o 
   8   3   5      719.63      695.16     34.23 o 
   9   3   5       67.71       67.71     18.96 o 
 -10   4   5       24.85        8.08     31.70 o 
  -9   4   5      124.87      117.48     47.24 o 
  -8   4   5       87.25       86.63     20.27 o 
  -7   4   5       91.68      103.24     21.15 o 
  -6   4   5       66.06       80.04     17.35 o 
  -5   4   5      516.26      495.50     29.02 o 
  -4   4   5      611.23      636.74     17.24 o 
  -3   4   5       92.39       52.44     27.78 o 
  -2   4   5       39.16       28.15      8.75 o 
  -1   4   5     3838.94     3910.60    139.31 o 
   0   4   5     2974.67     3069.33    140.28 o 
   1   4   5       87.66      100.81     11.48 o 
   2   4   5     1803.03     1815.51     58.86 o 
   3   4   5     2129.86     2049.85     49.70 o 
   4   4   5       60.17       53.68     11.23 o 
   5   4   5       49.25       61.64     12.87 o 
   6   4   5      639.20      517.16     66.84 o 
   7   4   5      559.79      302.85    141.27 o 
   8   4   5       29.57       30.51     11.83 o 
   9   4   5       12.52        5.57     11.09 o 
  -9   5   5        2.32       12.43     29.84 o 
  -8   5   5      125.87      147.20     26.14 o 
  -7   5   5      495.59      498.59     35.04 o 
  -6   5   5      327.99      343.81     29.51 o 
  -5   5   5       72.06       44.65     23.76 o 
  -4   5   5      438.08      331.54     96.64 o 
  -3   5   5      720.70      672.01     29.50 o 
  -2   5   5      567.28      563.06     16.70 o 
  -1   5   5       61.28       77.86      6.83 o 
   0   5   5     7634.65     8262.30    337.45 o 
   1   5   5     2827.55     2834.11     96.27 o 
   2   5   5     1484.92     1503.13     70.43 o 
   3   5   5       25.48       34.98      9.46 o 
   4   5   5      826.21      569.39    150.64 o 
   5   5   5     1906.30     1144.73    532.37 o 
   6   5   5      655.91      634.27     32.75 o 
   7   5   5        0.54        3.51     10.84 o 
   8   5   5      387.07      413.85     34.44 o 
   9   5   5      132.06      154.78     33.26 o 
  -9   6   5       33.07       19.27     30.46 o 
  -8   6   5       66.39       70.95     20.72 o 
  -7   6   5       37.54       29.28     13.37 o 
  -6   6   5      148.17      101.91     34.73 o 
  -5   6   5      389.74      379.66     32.41 o 
  -4   6   5      666.58      633.61     32.35 o 
  -3   6   5       53.03       55.15      8.42 o 
  -2   6   5      505.15      501.74     27.01 o 
  -1   6   5     2080.78     2089.79     68.25 o 
   0   6   5     9088.06    10067.52    471.65 o 
   1   6   5      688.86      783.01     33.23 o 
   2   6   5     3810.59     3614.93    111.99 o 
   3   6   5     2017.32     1136.01    472.27 o 
   4   6   5      883.67      825.21     31.98 o 
   5   6   5      164.80      191.08     21.03 o 
   6   6   5      874.10      802.91     36.62 o 
   7   6   5       29.06       41.73     14.21 o 
   8   6   5      122.49      126.67     27.10 o 
   9   6   5        0.60        0.00     16.36 o 
  -9   7   5        0.18       19.26     21.48 o 
  -8   7   5       12.05        0.00     14.37 o 
  -7   7   5      429.00      415.58     36.74 o 
  -6   7   5       29.62       28.49     13.84 o 
  -5   7   5      387.46      384.19     31.03 o 
  -4   7   5      428.98      445.71     28.87 o 
  -3   7   5     1838.48     1725.49     78.22 o 
  -2   7   5       90.24      134.11     12.91 o 
  -1   7   5       92.23      104.63      9.22 o 
   0   7   5      296.46      298.31     16.12 o 
   1   7   5     8455.04     8484.62    357.12 o 
   2   7   5       91.83       61.87     35.34 o 
   3   7   5       26.87       23.86      9.56 o 
   4   7   5      271.71      270.83     22.11 o 
   5   7   5     2205.85     2103.88     64.60 o 
   6   7   5      191.60      187.90     22.94 o 
   7   7   5      347.23      366.11     31.21 o 
   8   7   5        3.43        0.88     16.98 o 
   9   7   5      288.13      321.78     51.66 o 
  -9   8   5        8.49       13.72     24.13 o 
  -8   8   5      151.17      185.81     36.92 o 
  -7   8   5        1.21        1.45     14.45 o 
  -6   8   5      692.82      634.30     39.45 o 
  -5   8   5       54.78       81.13     18.69 o 
  -4   8   5     1565.21     1342.19     75.71 o 
  -3   8   5      212.57      202.80     23.11 o 
  -2   8   5      402.69      385.22     30.10 o 
  -1   8   5      265.76      262.05     14.09 o 
   0   8   5     1478.95     1546.31     54.79 o 
   1   8   5       96.03       99.78     13.16 o 
   2   8   5     1110.30      864.19    130.13 o 
   3   8   5        1.06        0.00      7.10 o 
   4   8   5      871.47      784.88     33.35 o 
   5   8   5      146.62      129.03     19.28 o 
   6   8   5      256.74      222.98     24.84 o 
   7   8   5       98.99       96.99     24.56 o 
   8   8   5       44.97       42.13     20.28 o 
   9   8   5       17.82       28.64     28.77 o 
  -8   9   5        2.20       37.79     23.36 o 
  -7   9   5      340.70      334.18     45.48 o 
  -6   9   5       25.34       13.68     15.42 o 
  -5   9   5       10.37        6.83     23.59 o 
  -4   9   5      204.19      193.77     24.95 o 
  -3   9   5     2341.27     2218.51     63.13 o 
  -2   9   5        3.29       12.17      8.38 o 
  -1   9   5        0.16        0.00      7.38 o 
   0   9   5       73.76       86.59     12.26 o 
   1   9   5     1610.45     1576.77    148.17 o 
   2   9   5       10.60       12.24      9.16 o 
   3   9   5       85.85       74.93     17.08 o 
   4   9   5      303.84      287.20     24.50 o 
   5   9   5      980.70      932.74     47.28 o 
   6   9   5      123.63      134.21     26.46 o 
   7   9   5       48.25       59.54     37.30 o 
   8   9   5       14.05       15.55     36.36 o 
  -8  10   5      365.27      381.07     52.57 o 
  -7  10   5      148.01      141.39     34.50 o 
  -6  10   5       82.42       75.55     21.00 o 
  -5  10   5     1238.23     1123.91     51.00 o 
  -4  10   5      158.99      141.16     22.86 o 
  -3  10   5      853.65      784.65     40.30 o 
  -2  10   5      575.33      574.34     34.05 o 
  -1  10   5       76.74       84.92     16.19 o 
   0  10   5      793.35      836.81     53.22 o 
   1  10   5        0.11        4.05      7.45 o 
   2  10   5      440.94      450.60     25.58 o 
   3  10   5        1.05        0.17      8.55 o 
   4  10   5       74.37      103.32     17.82 o 
   5  10   5      310.51      260.87     31.89 o 
   6  10   5      424.35      453.16     41.26 o 
   7  10   5        5.39        3.43     16.13 o 
   8  10   5       76.42       87.95     34.69 o 
  -8  11   5       15.25       39.29     27.68 o 
  -7  11   5      208.19      239.31     42.17 o 
  -6  11   5        2.58       15.78     19.71 o 
  -5  11   5      111.22      128.04     24.19 o 
  -4  11   5      343.79      306.49     32.44 o 
  -3  11   5     1572.19     1493.53     85.45 o 
  -2  11   5       13.23       12.52     15.49 o 
  -1  11   5       19.29       25.23     13.51 o 
   0  11   5      200.91      206.92     23.41 o 
   1  11   5      493.42      452.23     25.59 o 
   2  11   5      192.04      205.35     20.91 o 
   3  11   5       14.71       13.87     10.64 o 
   4  11   5        0.88        4.42     10.65 o 
   5  11   5      594.41      585.43     41.87 o 
   6  11   5       62.53       71.16     22.97 o 
   7  11   5       57.25       46.86     22.24 o 
   8  11   5        0.23       10.06     24.32 o 
  -7  12   5       21.39       30.54     25.84 o 
  -6  12   5       45.56       56.47     26.27 o 
  -5  12   5       65.13       58.16     19.16 o 
  -4  12   5      465.22      485.12     39.72 o 
  -3  12   5      451.83      439.46     45.49 o 
  -2  12   5      311.61      347.48     43.20 o 
  -1  12   5      428.84      432.95     43.05 o 
   0  12   5      391.46      320.67     66.24 o 
   1  12   5        0.08        2.56     10.55 o 
   2  12   5      280.94      280.14     24.36 o 
   3  12   5      254.14      281.28     25.59 o 
   4  12   5       83.86       93.31     28.11 o 
   5  12   5        6.00        2.50     14.77 o 
   6  12   5      287.41      298.95     37.90 o 
   7  12   5      116.62      147.34     48.17 o 
  -7  13   5      122.76      156.33     40.88 o 
  -6  13   5       55.36       69.72     30.77 o 
  -5  13   5        0.11        5.15     19.03 o 
  -4  13   5       64.50       88.79     27.60 o 
  -3  13   5     1907.69     1760.34     81.96 o 
  -2  13   5       63.34       95.40     27.40 o 
  -1  13   5       41.25       53.29     23.28 o 
   0  13   5       18.27       22.64     11.74 o 
   1  13   5      598.35      517.91     39.29 o 
   2  13   5       12.27        2.75     12.70 o 
   3  13   5      150.28      126.15     24.84 o 
   4  13   5      429.96      190.03    136.00 o 
   5  13   5      257.76      246.11     34.17 o 
   6  13   5       50.30       68.34     25.50 o 
   7  13   5        1.33        0.00     20.11 o 
  -6  14   5        8.51        8.93     24.87 o 
  -5  14   5       91.69       82.92     43.51 o 
  -4  14   5      376.93      386.61     50.08 o 
  -3  14   5      475.16      454.52     51.43 o 
  -2  14   5       22.68       48.52     28.28 o 
  -1  14   5      520.23      483.48     49.12 o 
   0  14   5        7.40        8.96     14.56 o 
   1  14   5        2.72       12.82     13.81 o 
   2  14   5       71.59      107.17     48.80 o 
   3  14   5      367.25      341.19     45.71 o 
   4  14   5       71.09       74.90     22.37 o 
   5  14   5        5.59       17.12     17.46 o 
   6  14   5       58.12       69.35     29.21 o 
  -6  15   5       61.78       61.49     73.04 o 
  -5  15   5       90.27       94.55     33.81 o 
  -4  15   5      105.68      148.21     36.80 o 
  -3  15   5      158.64      212.94     40.65 o 
  -2  15   5      231.56      302.39     44.69 o 
  -1  15   5       66.43       54.65     22.29 o 
   0  15   5      459.61      459.49     66.20 o 
   1  15   5      259.51      228.61     38.37 o 
   2  15   5      357.74      361.91     46.29 o 
   3  15   5        0.23        0.00     19.26 o 
   4  15   5      179.97      182.41     38.75 o 
   5  15   5      121.12      148.24     30.62 o 
  -5  16   5       93.28      119.75     39.29 o 
  -4  16   5        9.28        2.18     22.42 o 
  -3  16   5        0.01        0.00     21.42 o 
  -2  16   5      248.89      235.57     41.32 o 
  -1  16   5      632.16      190.02    288.11 o 
   0  16   5       12.90       23.12     20.30 o 
   1  16   5        1.12       25.49     35.43 o 
   2  16   5       22.43       57.29     27.47 o 
   3  16   5      478.02      497.72     54.94 o 
   4  16   5       23.07       59.58     28.28 o 
  -4  17   5       69.28       68.49     30.42 o 
  -3  17   5       17.60        0.00     18.81 o 
  -2  17   5      127.16      165.07     53.15 o 
  -1  17   5       58.85       80.24     26.77 o 
   0  17   5      308.95      277.23     65.27 o 
   1  17   5       17.61       33.57     34.81 o 
   2  17   5      220.54      233.11     46.00 o 
   3  17   5        2.07       18.14     21.77 o 
  -2  18   5        1.41        0.00     19.65 o 
  -1  18   5      220.67      243.66     66.51 o 
   0  18   5        4.30       82.67     43.51 o 
   1  18   5        2.98       47.86     41.03 o 
 -10   0   6      159.21      203.88     56.56 o 
  -8   0   6      136.91       98.21     40.40 o 
  -6   0   6      308.11      300.85     42.89 o 
  -4   0   6     4319.26     4660.73     73.00 o 
  -2   0   6      154.36      184.29     12.47 o 
   0   0   6     2303.77     2237.37     67.89 o 
   2   0   6      233.80      220.98     16.70 o 
   4   0   6     5217.41     5445.16    232.80 o 
   6   0   6      115.85       96.54     19.50 o 
   8   0   6      532.05      490.48     41.96 o 
 -10   1   6       17.68       32.84     23.36 o 
  -9   1   6      355.10      354.31     68.38 o 
  -8   1   6       69.06       76.19     25.92 o 
  -7   1   6       45.00       42.41     20.00 o 
  -6   1   6       18.36       18.31      9.47 o 
  -5   1   6     1878.65     1834.14     73.57 o 
  -4   1   6     1189.52     1287.15     25.72 o 
  -3   1   6       46.51       45.72      5.97 o 
  -2   1   6        4.32        4.30      3.69 o 
  -1   1   6     3128.35     3097.34    120.97 o 
   0   1   6     2326.16     2654.93     56.89 o 
   1   1   6     3346.28     3347.00     96.07 o 
   2   1   6      439.46      511.66     20.40 o 
   3   1   6       21.29       16.66      6.48 o 
   4   1   6        1.67       12.52      7.24 o 
   5   1   6     1430.37     1482.65     49.74 o 
   6   1   6      142.43      150.71     16.40 o 
   7   1   6      280.79      293.58     24.84 o 
   8   1   6      148.87      158.17     21.10 o 
   9   1   6       83.88      119.13     20.03 o 
 -10   2   6       22.68       39.78     29.84 o 
  -9   2   6       16.59       26.73     29.84 o 
  -8   2   6      377.00      338.51     42.53 o 
  -7   2   6      220.52      215.43     32.73 o 
  -6   2   6     1320.02     1268.45     45.35 o 
  -5   2   6     1049.18      986.36     46.12 o 
  -4   2   6    15019.89    16693.63    269.88 o 
  -3   2   6      376.39      389.43     16.76 o 
  -2   2   6      849.13      900.02     22.97 o 
  -1   2   6      251.85      283.02     11.42 o 
   0   2   6     2695.99     2872.77     67.79 o 
   1   2   6     2453.38     2582.99     41.85 o 
   2   2   6       99.84      137.50     15.43 o 
   3   2   6      813.27      852.12     28.55 o 
   4   2   6     3034.34     2861.84    144.73 o 
   5   2   6      602.19      563.80     53.19 o 
   6   2   6       39.20       45.18     12.42 o 
   7   2   6      210.85      218.40     22.48 o 
   8   2   6      125.16      133.55     19.29 o 
   9   2   6       28.82       50.52     14.37 o 
  -9   3   6      192.44      252.82     41.93 o 
  -8   3   6       17.34       24.11     20.88 o 
  -7   3   6      103.72      115.16     23.63 o 
  -6   3   6      858.06      776.37     37.24 o 
  -5   3   6     3170.83     3006.70    146.64 o 
  -4   3   6     2649.89     3068.70     80.72 o 
  -3   3   6      383.80      403.51     16.33 o 
  -2   3   6     1095.36     1029.81     22.77 o 
  -1   3   6     1727.19     1534.77    166.59 o 
   0   3   6        5.89       27.93      5.64 o 
   1   3   6     2140.58     2247.76     56.99 o 
   2   3   6     6839.13     7424.66    251.75 o 
   3   3   6     3060.96     3021.49    116.72 o 
   4   3   6        1.80        5.11      7.57 o 
   5   3   6       39.30       42.60     11.90 o 
   6   3   6        5.44        3.01      9.57 o 
   7   3   6        3.02        5.36     15.58 o 
   8   3   6      178.55      161.15     21.56 o 
   9   3   6      100.40      111.22     19.88 o 
  -9   4   6       12.58        2.49     21.54 o 
  -8   4   6       59.59       74.36     26.13 o 
  -7   4   6      414.85      449.62     33.91 o 
  -6   4   6     1071.10      928.90     41.83 o 
  -5   4   6      926.21      956.55     39.51 o 
  -4   4   6      554.90      617.47     30.09 o 
  -3   4   6     1817.87     1946.13     42.86 o 
  -2   4   6      936.14      438.33    354.97 o 
  -1   4   6      290.98      296.13     11.10 o 
   0   4   6     3711.31     3866.52    171.33 o 
   1   4   6     1159.63     1241.68     29.55 o 
   2   4   6      431.32      440.14     20.37 o 
   3   4   6      597.92      580.35     29.52 o 
   4   4   6     1561.69     1503.72     63.37 o 
   5   4   6     1555.76     1516.76     56.61 o 
   6   4   6      503.91      451.67     28.72 o 
   7   4   6        8.94        3.11     10.56 o 
   8   4   6      647.46      624.99     42.93 o 
   9   4   6       35.45       39.96     13.08 o 
  -9   5   6       64.32       60.92     38.54 o 
  -8   5   6       36.16       33.66     22.19 o 
  -7   5   6       18.63        8.84     13.04 o 
  -6   5   6      281.83      304.95     28.94 o 
  -5   5   6     1003.47     1052.60     42.66 o 
  -4   5   6       16.46       14.85      8.72 o 
  -3   5   6        4.35        7.31      6.66 o 
  -2   5   6     3834.99     3927.21    108.13 o 
  -1   5   6      640.96      589.95     18.04 o 
   0   5   6     2858.04     2966.69    153.14 o 
   1   5   6     1395.22     1395.70     32.46 o 
   2   5   6     4446.06     4320.06    151.45 o 
   3   5   6     1225.18     1191.82     43.72 o 
   4   5   6       42.30       34.39     11.05 o 
   5   5   6      400.56      383.69     27.08 o 
   6   5   6      570.63      550.33     39.03 o 
   7   5   6       39.97       30.98     14.98 o 
   8   5   6       38.37       34.38     14.67 o 
   9   5   6       32.92       51.56     27.26 o 
  -9   6   6        8.73       43.51     36.67 o 
  -8   6   6      130.20      108.55     24.14 o 
  -7   6   6      308.94      295.13     32.39 o 
  -6   6   6        6.76        2.53     11.00 o 
  -5   6   6      417.05      215.15    150.01 o 
  -4   6   6      998.12      859.47     37.64 o 
  -3   6   6      730.33      634.83     30.96 o 
  -2   6   6      384.31      433.36     16.79 o 
  -1   6   6     5940.29     6518.40    252.22 o 
   0   6   6     4575.02     4682.23    184.96 o 
   1   6   6     5035.87     4860.08    223.18 o 
   2   6   6       52.48       55.75     10.89 o 
   3   6   6     1816.03     1731.16     63.70 o 
   4   6   6     1517.34     1455.17     71.33 o 
   5   6   6     2238.08     1367.56    578.85 o 
   6   6   6      165.25      166.11     21.48 o 
   7   6   6      131.74      139.29     22.14 o 
   8   6   6       73.75       72.04     18.28 o 
   9   6   6      144.60      132.01     30.24 o 
  -9   7   6       20.39       51.59     32.94 o 
  -8   7   6       78.09       85.79     23.46 o 
  -7   7   6       96.90       54.89     33.80 o 
  -6   7   6      963.57      954.11     45.88 o 
  -5   7   6        4.38       16.83     11.83 o 
  -4   7   6      582.97      572.70     34.82 o 
  -3   7   6      308.91      333.21     25.82 o 
  -2   7   6     1602.76     1598.48     49.70 o 
  -1   7   6     2796.77     2885.45     70.55 o 
   0   7   6       70.06      111.16     12.04 o 
   1   7   6       54.11       40.13      9.60 o 
   2   7   6     2942.04     2778.02     52.56 o 
   3   7   6      260.87      290.30     21.67 o 
   4   7   6       58.31       30.99     20.30 o 
   5   7   6       55.93       53.55     14.52 o 
   6   7   6      309.98      305.52     27.99 o 
   7   7   6       22.92       32.73     13.89 o 
   8   7   6        0.19        9.50     15.75 o 
   9   7   6        0.13       31.53     22.05 o 
  -9   8   6        9.76        0.00     29.84 o 
  -8   8   6       25.13        2.30     15.32 o 
  -7   8   6      528.37      532.63     39.24 o 
  -6   8   6      256.97      285.22     31.84 o 
  -5   8   6       81.45       90.45     20.03 o 
  -4   8   6      127.86      126.11     21.13 o 
  -3   8   6     2215.34     2078.67     81.30 o 
  -2   8   6      115.81      132.40     19.56 o 
  -1   8   6      183.85      171.17     16.12 o 
   0   8   6      171.49      160.12     14.23 o 
   1   8   6      723.66      666.82     26.36 o 
   2   8   6       27.73       17.73      8.97 o 
   3   8   6      531.36      335.20    129.87 o 
   4   8   6      418.95      400.58     26.86 o 
   5   8   6      164.01      177.19     22.03 o 
   6   8   6      624.83      610.11     34.60 o 
   7   8   6      530.99      534.70     45.18 o 
   8   8   6        6.21       15.95     18.72 o 
  -8   9   6       23.94       19.55     21.23 o 
  -7   9   6        0.11        9.42     14.95 o 
  -6   9   6      748.70      670.45     41.71 o 
  -5   9   6      841.70      746.57     41.65 o 
  -4   9   6       70.76      112.93     21.10 o 
  -3   9   6      268.55      276.68     28.01 o 
  -2   9   6      822.03      734.39     36.79 o 
  -1   9   6        0.03        0.00      8.75 o 
   0   9   6       56.36       47.03     10.56 o 
   1   9   6       47.47       59.64     11.58 o 
   2   9   6     1876.61     1816.04    107.89 o 
   3   9   6       11.57        5.45      8.40 o 
   4   9   6      774.41      738.99     34.29 o 
   5   9   6        0.27        8.52     12.43 o 
   6   9   6      211.36      204.94     25.23 o 
   7   9   6      121.00      135.30     28.05 o 
   8   9   6        9.37       17.37     25.89 o 
  -8  10   6        3.24       16.68     23.07 o 
  -7  10   6      358.96      379.89     67.75 o 
  -6  10   6        2.31        4.08     14.77 o 
  -5  10   6      351.72      283.89     32.62 o 
  -4  10   6       47.56       32.74     16.41 o 
  -3  10   6     1060.34     1003.56     46.05 o 
  -2  10   6        1.09       12.90     11.90 o 
  -1  10   6      318.91      362.39     26.79 o 
   0  10   6       28.63       25.36     12.13 o 
   1  10   6     1103.15     1062.69     35.51 o 
   2  10   6       20.97       24.62      9.56 o 
   3  10   6      500.48      484.21     35.71 o 
   4  10   6        2.07        0.00     10.82 o 
   5  10   6      421.89      381.16     34.89 o 
   6  10   6       25.36       29.71     24.51 o 
   7  10   6       46.41       53.92     22.27 o 
   8  10   6       11.55       60.49     27.25 o 
  -8  11   6       89.34       81.74     31.21 o 
  -7  11   6        1.11        5.79     19.32 o 
  -6  11   6      246.51      284.54     35.68 o 
  -5  11   6      251.55      237.04     32.06 o 
  -4  11   6      209.15      258.09     31.42 o 
  -3  11   6      314.98      314.36     32.04 o 
  -2  11   6      710.11      723.54     49.45 o 
  -1  11   6       52.11       40.04     18.37 o 
   0  11   6        0.75        0.00     10.18 o 
   1  11   6       77.73       67.19     15.81 o 
   2  11   6      291.92      326.02     28.53 o 
   3  11   6      114.86      135.17     19.47 o 
   4  11   6       92.18       69.80     16.54 o 
   5  11   6       92.50      101.85     23.96 o 
   6  11   6      572.99      519.59     45.57 o 
   7  11   6        9.16       18.54     19.74 o 
  -7  12   6       74.72      108.52     33.08 o 
  -6  12   6        4.13        0.00     17.17 o 
  -5  12   6       84.48       68.17     21.43 o 
  -4  12   6       43.85       48.47     18.88 o 
  -3  12   6      620.17      599.41     48.73 o 
  -2  12   6        6.07        0.00     13.80 o 
  -1  12   6      338.55      317.29     39.11 o 
   0  12   6      324.04      334.42     32.67 o 
   1  12   6      576.69      282.64    183.47 o 
   2  12   6      276.17      266.02     24.38 o 
   3  12   6      144.13      157.74     21.94 o 
   4  12   6      192.97      109.03     87.12 o 
   5  12   6      451.22      436.79     40.89 o 
   6  12   6        0.88       12.27     17.65 o 
   7  12   6       75.60       87.79     32.34 o 
  -7  13   6        1.44        0.00     25.93 o 
  -6  13   6       30.05       56.48     28.48 o 
  -5  13   6       90.26       76.18     22.52 o 
  -4  13   6      197.18      180.92     37.92 o 
  -3  13   6      615.43      565.90     64.02 o 
  -2  13   6      387.34      373.16     44.77 o 
  -1  13   6      652.54      640.68     50.49 o 
   0  13   6       28.07       22.84     18.24 o 
   1  13   6        4.22        5.67     12.79 o 
   2  13   6      350.18      395.49     35.08 o 
   3  13   6       79.25      105.63     19.09 o 
   4  13   6        2.36       18.82     15.94 o 
   5  13   6       76.64       90.46     24.38 o 
   6  13   6      211.88      240.40     35.48 o 
  -6  14   6       16.14       23.66     25.92 o 
  -5  14   6       10.37       40.92     23.95 o 
  -4  14   6      431.08      431.06     53.18 o 
  -3  14   6      996.43      922.68     63.71 o 
  -2  14   6      431.88      390.00     47.61 o 
  -1  14   6       14.74       43.70     22.63 o 
   0  14   6      816.00      464.29    285.31 o 
   1  14   6      241.68      271.74     31.39 o 
   2  14   6       40.11       44.42     23.52 o 
   3  14   6       14.89       14.69     21.15 o 
   4  14   6      172.19      215.13     32.04 o 
   5  14   6       97.48      106.12     25.48 o 
   6  14   6       25.15       31.11     21.27 o 
  -5  15   6      260.99      270.38     48.32 o 
  -4  15   6      147.59      178.69     40.26 o 
  -3  15   6       90.83      157.84     35.53 o 
  -2  15   6       11.31        3.57     20.09 o 
  -1  15   6      332.69      391.40     47.46 o 
   0  15   6       19.87        3.62     15.11 o 
   1  15   6      414.53      471.94     54.70 o 
   2  15   6       81.16       76.76     28.79 o 
   3  15   6      477.16      433.92     52.07 o 
   4  15   6       14.82       15.87     22.11 o 
   5  15   6       76.16       68.56     32.34 o 
  -4  16   6      105.12      166.08     40.41 o 
  -3  16   6       14.65       13.92     22.40 o 
  -2  16   6       80.43       88.65     29.65 o 
  -1  16   6       89.26       99.03     29.72 o 
   0  16   6      517.15      557.15     53.45 o 
   1  16   6       48.59       46.62     35.43 o 
   2  16   6        4.07        6.53     20.64 o 
   3  16   6        3.29       27.86     27.97 o 
   4  16   6      245.76      259.05     56.56 o 
  -3  17   6      120.12      166.13     39.37 o 
  -2  17   6        4.39       27.15     21.92 o 
  -1  17   6      413.88      232.06    195.80 o 
   0  17   6       17.82        0.00     29.84 o 
   1  17   6      136.28      174.05     55.32 o 
   2  17   6        5.48       69.00     37.92 o 
   3  17   6      121.73      152.04     37.61 o 
  -1  18   6        0.06       23.62     31.70 o 
   0  18   6      424.62      545.76     88.89 o 
   1  18   6        0.82       53.46     41.65 o 
  -9   0   7      226.60      281.58     63.40 o 
  -7   0   7      139.54      184.61     46.62 o 
  -5   0   7     1158.44     1147.19     59.36 o 
  -3   0   7        9.32       17.31      6.92 o 
  -1   0   7     2070.75     1939.80     69.11 o 
   1   0   7     5974.25     5213.41    223.77 o 
   3   0   7       46.49       30.18     10.00 o 
   5   0   7     2373.72     2248.56    140.88 o 
   7   0   7        7.07        0.27     13.31 o 
   9   0   7      299.11      306.90     47.91 o 
 -10   1   7        3.53        0.00     23.62 o 
  -9   1   7       31.25       45.93     22.81 o 
  -8   1   7      344.31      323.23     62.78 o 
  -7   1   7      196.95      202.27     32.65 o 
  -6   1   7      114.86      114.15     18.82 o 
  -5   1   7       16.19       37.46      9.90 o 
  -4   1   7     2441.86     2394.13     34.30 o 
  -3   1   7     2800.89     3061.34     42.27 o 
  -2   1   7      368.30      374.31     12.03 o 
  -1   1   7       98.98       93.64     10.92 o 
   0   1   7     4336.73     4208.08    241.32 o 
   1   1   7       38.76       59.96      6.84 o 
   2   1   7      205.81      278.48     15.22 o 
   3   1   7       82.12       99.10     11.59 o 
   4   1   7     3588.30     3699.79    124.06 o 
   5   1   7        3.05        7.73      8.15 o 
   6   1   7      589.63      587.24     28.65 o 
   7   1   7       14.38       20.06     11.08 o 
   8   1   7      551.60      539.98     34.04 o 
   9   1   7        6.59       18.38     12.60 o 
 -10   2   7       25.01       40.59     23.28 o 
  -9   2   7        8.61       59.67     34.81 o 
  -8   2   7        5.86        9.01     18.02 o 
  -7   2   7      128.87      146.34     46.31 o 
  -6   2   7       21.80       28.00     12.42 o 
  -5   2   7      378.58      432.00     22.07 o 
  -4   2   7     1781.16     1889.90     89.63 o 
  -3   2   7      603.07      605.15     20.94 o 
  -2   2   7      401.60      388.28     17.41 o 
  -1   2   7       38.14       38.33      5.50 o 
   0   2   7      143.23       98.12     23.61 o 
   1   2   7     1464.27     1427.31     31.80 o 
   2   2   7     1716.51     1721.42     79.96 o 
   3   2   7      867.80      871.05     46.51 o 
   4   2   7       16.87       44.56     10.25 o 
   5   2   7     2068.00     2026.19     77.60 o 
   6   2   7      157.43      148.06     18.30 o 
   7   2   7       56.80       63.98     14.99 o 
   8   2   7        9.29       13.82     12.18 o 
   9   2   7      186.48      224.55     26.27 o 
  -9   3   7      118.05      136.75     50.35 o 
  -8   3   7       68.04      118.84     30.87 o 
  -7   3   7        3.49        9.74     16.10 o 
  -6   3   7       44.01       52.83     15.25 o 
  -5   3   7     1731.35     1706.73     65.01 o 
  -4   3   7     4568.14     4899.97     90.17 o 
  -3   3   7     4102.25     4403.47    112.51 o 
  -2   3   7     1191.51     1247.94     30.59 o 
  -1   3   7      448.33      462.57     28.31 o 
   0   3   7     7644.30     8066.60    186.89 o 
   1   3   7      347.22      289.22     31.48 o 
   2   3   7      182.26      209.50     16.21 o 
   3   3   7      325.73      326.33     20.43 o 
   4   3   7     3712.34     3601.72    138.53 o 
   5   3   7      974.63      894.22     36.06 o 
   6   3   7      919.21      825.37     43.38 o 
   7   3   7       76.06       75.24     15.70 o 
   8   3   7      223.33      248.14     25.67 o 
   9   3   7        0.52       17.63     13.41 o 
  -9   4   7       84.49       84.48     38.54 o 
  -8   4   7        9.62        6.40     19.56 o 
  -7   4   7       27.35       50.37     23.10 o 
  -6   4   7     1490.16     1389.66     68.22 o 
  -5   4   7      940.28      929.94     39.99 o 
  -4   4   7       23.19       20.32     10.07 o 
  -3   4   7      839.62      830.17     21.71 o 
  -2   4   7     4667.23     4833.05    201.15 o 
  -1   4   7     2639.45     2712.93     93.59 o 
   0   4   7       91.83      121.99     10.20 o 
   1   4   7     5786.52     6191.92    114.97 o 
   2   4   7     2081.65     2011.86     78.32 o 
   3   4   7     1049.42     1027.39     33.75 o 
   4   4   7       32.76       26.44     10.26 o 
   5   4   7     1106.01     1083.53     60.02 o 
   6   4   7       25.10       32.12     13.67 o 
   7   4   7        5.59        3.49     11.59 o 
   8   4   7       86.53      114.85     19.51 o 
   9   4   7       44.45       39.71     15.34 o 
  -9   5   7       37.13       57.88     27.15 o 
  -8   5   7      101.39      106.80     30.43 o 
  -7   5   7      665.42      664.03     40.09 o 
  -6   5   7      195.59      185.48     24.42 o 
  -5   5   7      103.35      122.91     19.74 o 
  -4   5   7      823.06      773.82     35.56 o 
  -3   5   7      662.88      464.09    163.42 o 
  -2   5   7     2244.22     2410.08    116.58 o 
  -1   5   7     8039.60     8644.09    369.50 o 
   0   5   7     3158.70     3138.73    130.69 o 
   1   5   7     1601.79     1550.69     63.25 o 
   2   5   7       16.27       15.05      8.12 o 
   3   5   7     2403.51     2436.36     51.75 o 
   4   5   7     1503.78     1378.67     42.32 o 
   5   5   7       15.89       25.18     11.98 o 
   6   5   7      742.34      689.19     35.64 o 
   7   5   7      412.90      412.91     33.80 o 
   8   5   7      212.38      235.39     29.06 o 
   9   5   7        1.07       10.83     11.77 o 
  -9   6   7       21.64       57.81     36.05 o 
  -8   6   7       95.56      125.87     33.19 o 
  -7   6   7       29.23       29.75     16.20 o 
  -6   6   7      475.03      429.03     33.76 o 
  -5   6   7        3.06        2.85     10.88 o 
  -4   6   7       29.25       18.31     18.83 o 
  -3   6   7      402.41      451.44     27.50 o 
  -2   6   7     4277.72     4221.30    143.45 o 
  -1   6   7     1941.36     1903.97     50.97 o 
   0   6   7      768.61      792.26     34.78 o 
   1   6   7      198.38      194.78     15.87 o 
   2   6   7     2845.88     2867.96     72.04 o 
   3   6   7       53.08       64.39     12.98 o 
   4   6   7     1536.26     1455.37     45.13 o 
   5   6   7       38.50       37.58     13.16 o 
   6   6   7      353.72      373.58     30.61 o 
   7   6   7      127.62       85.98     38.88 o 
   8   6   7       23.85       30.86     13.98 o 
   9   6   7       26.83       22.81     32.94 o 
  -9   7   7       52.47       74.59     41.03 o 
  -8   7   7       93.41       85.24     21.99 o 
  -7   7   7      463.93      502.54     39.15 o 
  -6   7   7      271.03      115.40     93.96 o 
  -5   7   7      424.55      423.66     44.33 o 
  -4   7   7       11.59        7.94     10.77 o 
  -3   7   7      525.78      477.43     29.75 o 
  -2   7   7       17.57       17.92     10.93 o 
  -1   7   7     4473.17     4633.86    166.70 o 
   0   7   7      871.78      825.31     52.08 o 
   1   7   7     1222.26     1191.52     69.89 o 
   2   7   7        4.65        8.35      8.02 o 
   3   7   7     1277.82     1242.72     55.63 o 
   4   7   7      562.08      531.90     28.82 o 
   5   7   7       41.01       29.49     11.82 o 
   6   7   7       81.03       42.53     21.73 o 
   7   7   7      630.04      630.42     38.25 o 
   8   7   7       24.37       17.56     18.01 o 
  -9   8   7       24.17       51.59     40.40 o 
  -8   8   7        4.49       16.87     16.68 o 
  -7   8   7       92.11       82.61     28.15 o 
  -6   8   7     1138.89     1109.43     52.05 o 
  -5   8   7       14.03       21.55     15.04 o 
  -4   8   7       35.81       38.80     15.32 o 
  -3   8   7        7.30       19.16     11.96 o 
  -2   8   7     3835.79     3707.98    145.82 o 
  -1   8   7     1359.37     1308.77    105.42 o 
   0   8   7        1.40        7.88      6.85 o 
   1   8   7      254.04      207.47     17.63 o 
   2   8   7     1961.78     1814.99    101.29 o 
   3   8   7       46.47       41.82     12.35 o 
   4   8   7       55.79       44.74     17.50 o 
   5   8   7      522.13      488.17     49.61 o 
   6   8   7      206.05      214.69     25.82 o 
   7   8   7       31.27       21.94     14.15 o 
   8   8   7       25.17       30.18     21.06 o 
  -8   9   7       59.17       71.98     26.80 o 
  -7   9   7      142.31      164.46     29.64 o 
  -6   9   7      100.25      110.68     23.16 o 
  -5   9   7     1115.64     1015.53     56.08 o 
  -4   9   7      163.31      170.23     25.44 o 
  -3   9   7      894.04      818.80     49.34 o 
  -2   9   7      197.97      194.72     24.09 o 
  -1   9   7     2402.18     2312.54     84.19 o 
   0   9   7        0.02        0.00      8.47 o 
   1   9   7      767.10      701.40     28.64 o 
   2   9   7        3.04        0.29      8.47 o 
   3   9   7     2272.37     1889.90    297.26 o 
   4   9   7        5.78        5.94     10.22 o 
   5   9   7      120.58      133.85     20.68 o 
   6   9   7      174.96      177.15     24.64 o 
   7   9   7      213.42      222.12     33.18 o 
   8   9   7        5.40       18.45     18.97 o 
  -8  10   7        0.01       17.09     23.30 o 
  -7  10   7        9.90       16.73     17.64 o 
  -6  10   7      179.17      188.79     29.20 o 
  -5  10   7      691.84      640.11     41.68 o 
  -4  10   7        0.08        0.00     10.92 o 
  -3  10   7       53.79       51.93     17.34 o 
  -2  10   7      977.44      916.91     43.81 o 
  -1  10   7        3.77       19.71     16.48 o 
   0  10   7      119.97      135.08     20.34 o 
   1  10   7       20.79       41.67     11.93 o 
   2  10   7      471.55      420.97     31.16 o 
   3  10   7      142.65       79.04     35.68 o 
   4  10   7      198.15      232.81     25.13 o 
   5  10   7      233.31      219.36     26.31 o 
   6  10   7      589.58      548.65     46.28 o 
   7  10   7       55.92       65.95     22.70 o 
   8  10   7       20.03       13.90     21.49 o 
  -7  11   7      183.93      215.46     42.41 o 
  -6  11   7        0.02        7.38     15.83 o 
  -5  11   7      205.20      206.94     30.20 o 
  -4  11   7       11.21       18.48     14.45 o 
  -3  11   7      163.86      183.35     27.05 o 
  -2  11   7       53.21       53.21     21.67 o 
  -1  11   7      113.77      118.99     28.29 o 
   0  11   7      124.61      149.16     25.49 o 
   1  11   7      123.52      142.24     22.76 o 
   2  11   7       14.51        1.07      7.89 o 
   3  11   7      222.92      239.48     24.51 o 
   4  11   7      151.87      130.51     40.38 o 
   5  11   7       28.34       29.55     14.53 o 
   6  11   7       15.73       12.58     18.07 o 
   7  11   7      310.72      337.60     41.78 o 
  -7  12   7        3.59        4.62     22.82 o 
  -6  12   7      187.79      235.26     34.36 o 
  -5  12   7        1.37        5.69     15.86 o 
  -4  12   7       71.35       58.55     19.55 o 
  -3  12   7      128.56      148.01     26.07 o 
  -2  12   7      430.52      450.90     46.81 o 
  -1  12   7      265.04      273.69     39.11 o 
   0  12   7       95.54      138.61     32.32 o 
   1  12   7        5.14       18.84     12.82 o 
   2  12   7      290.14      305.99     62.96 o 
   3  12   7       37.83       51.19     14.81 o 
   4  12   7       88.06       74.03     17.67 o 
   5  12   7      143.65      113.93     25.99 o 
   6  12   7      127.98      159.25     29.57 o 
   7  12   7       68.87       46.85     22.72 o 
  -6  13   7        1.31        0.00     23.14 o 
  -5  13   7      153.56      151.98     29.46 o 
  -4  13   7      148.61      176.55     29.40 o 
  -3  13   7      168.08      161.63     34.71 o 
  -2  13   7      113.79      115.93     30.53 o 
  -1  13   7      572.26      514.80     50.26 o 
   0  13   7      411.17      444.64     46.93 o 
   1  13   7      409.59      323.56     87.39 o 
   2  13   7      131.22      129.18     24.39 o 
   3  13   7      327.14      330.04     34.25 o 
   4  13   7      210.60      223.28     33.00 o 
   5  13   7       25.29        6.29     16.34 o 
   6  13   7        0.63       28.02     19.66 o 
  -6  14   7       71.79      105.70     34.42 o 
  -5  14   7        4.01        6.55     17.80 o 
  -4  14   7       21.94       26.18     21.95 o 
  -3  14   7      469.65      456.87     52.49 o 
  -2  14   7       15.36       20.84     20.64 o 
  -1  14   7      201.28      198.28     37.35 o 
   0  14   7       85.52      102.29     28.59 o 
   1  14   7     1042.90      452.76    472.41 o 
   2  14   7      195.68      215.28     30.26 o 
   3  14   7      395.92      365.40     47.90 o 
   4  14   7       40.34       55.85     26.99 o 
   5  14   7      179.65      146.10     41.46 o 
  -5  15   7       21.55       25.93     36.98 o 
  -4  15   7      579.62      601.17     62.85 o 
  -3  15   7        4.31        9.01     21.54 o 
  -2  15   7      105.77      101.46     29.55 o 
  -1  15   7      194.85      247.29     41.64 o 
   0  15   7      598.38      558.71     55.63 o 
   1  15   7       52.38       56.98     31.70 o 
   2  15   7       61.97       54.85     27.34 o 
   3  15   7       68.52       61.92     27.24 o 
   4  15   7      315.02      339.48     50.34 o 
   5  15   7        1.43        5.91     50.97 o 
  -4  16   7       39.22       25.41     28.59 o 
  -3  16   7      148.12      186.14     40.44 o 
  -2  16   7        0.37        0.00     20.22 o 
  -1  16   7      211.71      239.79     41.93 o 
   0  16   7        2.19        0.00     13.83 o 
   1  16   7      308.79      325.71     68.38 o 
   2  16   7      130.62      132.40     48.48 o 
   3  16   7       37.45       45.35     26.13 o 
   4  16   7        0.11        0.00     21.02 o 
  -3  17   7        0.83       14.41     23.88 o 
  -2  17   7       43.37       47.20     27.85 o 
  -1  17   7       15.65       34.27     23.95 o 
   0  17   7      521.76      449.70    102.87 o 
   1  17   7       12.75        4.97     37.30 o 
   2  17   7       10.58       75.21     41.65 o 
  -8   0   8      523.76      374.20     68.38 o 
  -6   0   8      495.20      482.70     40.36 o 
  -4   0   8      107.02      101.53     12.94 o 
  -2   0   8     1058.76      998.04     54.15 o 
   0   0   8     1569.71     1545.09     36.10 o 
   2   0   8      977.13      724.55     60.29 o 
   4   0   8     2273.60     2318.18     71.85 o 
   6   0   8      749.92      685.35     44.75 o 
   8   0   8      221.64      218.18     40.61 o 
  -9   1   8        1.39       13.68     18.02 o 
  -8   1   8        0.06       10.92     17.88 o 
  -7   1   8      239.92      240.25     28.91 o 
  -6   1   8       47.54       51.33     26.11 o 
  -5   1   8      130.87      160.31     19.60 o 
  -4   1   8       10.07       15.03      7.00 o 
  -3   1   8     2841.89     2956.20     49.94 o 
  -2   1   8      314.56      311.92     12.07 o 
  -1   1   8       54.84       48.10      6.70 o 
   0   1   8      936.48     1047.09     23.49 o 
   1   1   8       16.69       38.21      6.34 o 
   2   1   8     1621.49     1896.18     85.56 o 
   3   1   8       76.12       82.10     11.41 o 
   4   1   8      120.45      171.73     17.14 o 
   5   1   8     2636.53     2552.57    129.76 o 
   6   1   8      138.45      176.01     20.14 o 
   7   1   8        1.82       10.89     10.98 o 
   8   1   8       31.74       34.11     13.11 o 
   9   1   8      216.13      242.87     27.86 o 
  -9   2   8      112.88       98.54     29.88 o 
  -8   2   8      230.37      238.07     57.19 o 
  -7   2   8        3.09       31.28     19.47 o 
  -6   2   8      326.29      301.52     35.65 o 
  -5   2   8      153.11      175.34     19.86 o 
  -4   2   8     2929.21     3107.89    129.20 o 
  -3   2   8      213.55      235.43     15.17 o 
  -2   2   8      951.40      918.95     23.35 o 
  -1   2   8     1173.93     1193.68     51.49 o 
   0   2   8     3246.40     3374.50    101.08 o 
   1   2   8       31.57       48.72      6.55 o 
   2   2   8      230.45      210.18     14.86 o 
   3   2   8       61.78       56.21     10.43 o 
   4   2   8     1908.65     1787.24     49.68 o 
   5   2   8       32.15       55.68     12.27 o 
   6   2   8      892.77      880.64     49.21 o 
   7   2   8      216.63      239.14     24.52 o 
   8   2   8       67.89       52.33     15.01 o 
   9   2   8       12.38        3.99     12.63 o 
  -9   3   8        7.96        9.32     28.59 o 
  -8   3   8       10.61       24.65     20.46 o 
  -7   3   8      381.45      380.16     43.05 o 
  -6   3   8      703.94      578.52     44.73 o 
  -5   3   8       31.33       54.94     15.16 o 
  -4   3   8      166.60      170.80     19.57 o 
  -3   3   8     1387.19     1390.16     31.64 o 
  -2   3   8     2110.41     2128.90     61.37 o 
  -1   3   8       41.18       35.33      5.81 o 
   0   3   8      763.25      810.61     17.65 o 
   1   3   8     4560.13     4656.64     95.86 o 
   2   3   8      684.14      595.76     63.50 o 
   3   3   8       92.22       94.64     16.36 o 
   4   3   8      633.74      590.59     33.30 o 
   5   3   8      942.84      941.38     34.50 o 
   6   3   8      988.86      943.10     66.46 o 
   7   3   8        5.85        2.74     10.29 o 
   8   3   8      306.92      279.15     27.43 o 
   9   3   8       60.61       75.36     18.34 o 
  -9   4   8       92.94      118.46     32.04 o 
  -8   4   8      199.34      187.32     37.79 o 
  -7   4   8       49.01       46.57     23.07 o 
  -6   4   8      681.40      670.21     37.81 o 
  -5   4   8      835.64      788.86     37.37 o 
  -4   4   8     1652.17     1661.21     84.61 o 
  -3   4   8     1522.47     1553.54     45.69 o 
  -2   4   8     3046.81     3273.10     63.43 o 
  -1   4   8     1950.23     1976.97     95.28 o 
   0   4   8      523.79      523.79     18.09 o 
   1   4   8       34.00       38.60      7.10 o 
   2   4   8     2586.84     2465.81     60.38 o 
   3   4   8     2805.45     2583.01     71.78 o 
   4   4   8      384.48      369.14     25.60 o 
   5   4   8      324.12      274.71     24.96 o 
   6   4   8      598.96      565.24     37.73 o 
   7   4   8      151.16      154.64     20.97 o 
   8   4   8       60.43       57.53     15.28 o 
   9   4   8       34.78       41.31     15.65 o 
  -9   5   8       23.47       45.99     25.01 o 
  -8   5   8       27.54       72.97     27.01 o 
  -7   5   8      214.36      229.24     37.80 o 
  -6   5   8      704.38      746.36     40.38 o 
  -5   5   8      152.58      173.24     22.73 o 
  -4   5   8      571.04      516.87     48.71 o 
  -3   5   8      505.85      464.31     27.85 o 
  -2   5   8     4158.14     4180.98    187.10 o 
  -1   5   8       50.44       51.05      7.51 o 
   0   5   8     1739.99     1592.88     64.18 o 
   1   5   8     1921.67     1859.15     57.00 o 
   2   5   8      913.84      844.38     30.32 o 
   3   5   8       29.26       39.74     11.27 o 
   4   5   8      346.32      326.40     25.24 o 
   5   5   8      159.44      166.85     21.27 o 
   6   5   8       61.67       69.13     17.54 o 
   7   5   8        5.32        5.48     12.63 o 
   8   5   8      124.93      137.93     21.32 o 
   9   5   8       73.15       91.68     18.85 o 
  -9   6   8       81.59      133.02     33.60 o 
  -8   6   8        9.77       17.77     21.39 o 
  -7   6   8       65.95       72.89     20.14 o 
  -6   6   8       89.36      102.94     20.66 o 
  -5   6   8      402.16      403.88     31.21 o 
  -4   6   8      317.90      288.19     26.97 o 
  -3   6   8       22.42       16.56     10.01 o 
  -2   6   8      429.28      447.94     28.21 o 
  -1   6   8     3581.32     3480.27    132.15 o 
   0   6   8     1032.75      916.32     30.34 o 
   1   6   8        9.15       22.56      8.56 o 
   2   6   8      311.07      296.36     21.03 o 
   3   6   8     4489.73     4244.75    164.90 o 
   4   6   8     1630.97     1499.62     46.60 o 
   5   6   8       56.70       60.52     15.23 o 
   6   6   8      122.96      117.25     20.34 o 
   7   6   8      509.22      497.03     37.60 o 
   8   6   8       20.16       59.79     17.21 o 
  -9   7   8        1.85       14.92     36.05 o 
  -8   7   8       15.40        6.43     20.64 o 
  -7   7   8      130.83      128.93     25.46 o 
  -6   7   8      602.77      570.56     38.24 o 
  -5   7   8       27.60       25.93     11.58 o 
  -4   7   8        4.17        2.71     10.70 o 
  -3   7   8      372.47      413.01     29.62 o 
  -2   7   8     2000.47     1899.75     55.72 o 
  -1   7   8     1508.91     1469.52     75.83 o 
   0   7   8      804.15      733.25     23.53 o 
   1   7   8      934.43      883.94     42.89 o 
   2   7   8     2889.82     2736.12     78.64 o 
   3   7   8       65.76       81.97     14.89 o 
   4   7   8      432.95      425.88     29.09 o 
   5   7   8      336.23      318.75     28.23 o 
   6   7   8      176.23      185.22     24.94 o 
   7   7   8       41.10       22.49     12.00 o 
   8   7   8      225.37      232.02     44.63 o 
  -8   8   8        0.06       13.04     20.31 o 
  -7   8   8        0.37       11.53     15.08 o 
  -6   8   8      231.07      130.04     63.12 o 
  -5   8   8     1530.29     1426.58     56.56 o 
  -4   8   8      225.55      235.93     27.68 o 
  -3   8   8      232.89      252.77     27.48 o 
  -2   8   8       41.52       51.22     15.32 o 
  -1   8   8     2162.55     2047.62     82.95 o 
   0   8   8       96.99      120.76     13.87 o 
   1   8   8        8.37       14.02      8.74 o 
   2   8   8      257.28      270.28     22.00 o 
   3   8   8     2818.80     2615.91     61.80 o 
   4   8   8      429.43      428.30     30.02 o 
   5   8   8       34.59       32.73     13.82 o 
   6   8   8       28.69       25.23     11.49 o 
   7   8   8      483.79      450.86     36.91 o 
   8   8   8        2.45        0.00     14.83 o 
  -8   9   8       50.75       17.53     19.26 o 
  -7   9   8      198.19      202.16     31.10 o 
  -6   9   8       57.90       58.01     19.68 o 
  -5   9   8      242.75      265.74     32.10 o 
  -4   9   8       94.63      104.52     21.34 o 
  -3   9   8       53.27       56.05     17.73 o 
  -2   9   8      444.04      415.63     32.62 o 
  -1   9   8       15.97       19.91     12.96 o 
   0   9   8      783.81      761.08     37.45 o 
   1   9   8        3.21        5.85      8.38 o 
   2   9   8      660.54      602.25     29.73 o 
   3   9   8      259.74      224.64     23.00 o 
   4   9   8      733.23      695.39     35.33 o 
   5   9   8        8.83        3.71      9.29 o 
   6   9   8      508.87      501.51     38.76 o 
   7   9   8       28.32       44.46     19.73 o 
   8   9   8       96.85      138.81     29.24 o 
  -8  10   8       29.35       12.35     24.57 o 
  -7  10   8       59.97       93.94     23.17 o 
  -6  10   8       92.98       80.87     21.96 o 
  -5  10   8      158.44      190.60     29.37 o 
  -4  10   8       54.55       64.98     19.11 o 
  -3  10   8       19.24       20.38     14.49 o 
  -2  10   8        3.55        0.00     11.06 o 
  -1  10   8      793.22      826.02     52.52 o 
   0  10   8       54.82       46.15     14.95 o 
   1  10   8       12.88       14.31     12.72 o 
   2  10   8       11.20       18.25     11.26 o 
   3  10   8      686.63      660.16     33.37 o 
   4  10   8       85.51       43.89     29.05 o 
   5  10   8       27.82       39.31     15.49 o 
   6  10   8        2.05       12.81     13.18 o 
   7  10   8      559.93      587.71     50.46 o 
  -7  11   8       57.20       63.45     22.09 o 
  -6  11   8      173.03      211.65     32.47 o 
  -5  11   8        0.08        9.00     15.51 o 
  -4  11   8        2.29        5.09     12.33 o 
  -3  11   8       97.30      102.96     22.04 o 
  -2  11   8      739.83      704.67     41.84 o 
  -1  11   8        8.47        0.00     16.68 o 
   0  11   8       12.24       30.77     18.65 o 
   1  11   8      110.42      129.01     21.86 o 
   2  11   8       39.64       79.89     25.72 o 
   3  11   8      208.43       86.93     74.45 o 
   4  11   8      562.51      513.89     34.07 o 
   5  11   8       49.65       52.32     16.38 o 
   6  11   8      137.54      153.15     36.85 o 
   7  11   8        0.21        0.00     23.25 o 
  -7  12   8       33.40       62.00     35.43 o 
  -6  12   8        0.49       11.50     17.28 o 
  -5  12   8      279.87      351.50     38.97 o 
  -4  12   8        1.22        0.00     14.40 o 
  -3  12   8       21.50       32.75     17.13 o 
  -2  12   8       13.70       25.66     19.97 o 
  -1  12   8      653.91      563.00     47.13 o 
   0  12   8      155.13      195.17     45.69 o 
   1  12   8       12.85        7.57     12.95 o 
   2  12   8       18.28       55.60     18.02 o 
   3  12   8      888.99      756.13     73.66 o 
   4  12   8       87.80      106.18     20.05 o 
   5  12   8        0.12       17.01     18.39 o 
   6  12   8       48.74       56.00     21.92 o 
  -6  13   8      102.47      132.56     29.16 o 
  -5  13   8       34.90       28.17     20.29 o 
  -4  13   8      224.08      291.08     37.44 o 
  -3  13   8      206.41      225.51     40.32 o 
  -2  13   8       81.80      120.28     32.69 o 
  -1  13   8      169.28      145.49     33.13 o 
   0  13   8      336.53      338.94     43.49 o 
   1  13   8       60.56      113.50     29.06 o 
   2  13   8      105.47       43.58     63.86 o 
   3  13   8        1.56        0.00     13.17 o 
   4  13   8      293.56      297.63     35.97 o 
   5  13   8      251.56      219.10     33.63 o 
   6  13   8       22.35       12.49     20.23 o 
  -6  14   8       59.39       60.10     30.59 o 
  -5  14   8      551.81      576.08     50.15 o 
  -4  14   8      261.44      285.88     47.76 o 
  -3  14   8       14.76       14.81     21.49 o 
  -2  14   8      104.11      141.27     33.27 o 
  -1  14   8      254.84      262.96     42.63 o 
   0  14   8      110.12      122.77     30.91 o 
   1  14   8       48.18       39.56     25.80 o 
   2  14   8      104.84      125.77     25.09 o 
   3  14   8      157.63      176.65     29.05 o 
   4  14   8       76.46      110.26     32.73 o 
   5  14   8       23.35       23.30     18.74 o 
  -5  15   8       53.57      141.79     37.42 o 
  -4  15   8        6.64       49.48     28.53 o 
  -3  15   8      461.68      448.17     55.19 o 
  -2  15   8        1.39       22.84     22.61 o 
  -1  15   8        5.73        0.00     19.10 o 
   0  15   8       14.72       35.25     30.77 o 
   1  15   8      649.92      260.99    274.43 o 
   2  15   8       98.07      123.11     31.65 o 
   3  15   8        0.71        4.58     21.49 o 
   4  15   8       25.88       16.12     22.11 o 
  -4  16   8      143.59      164.09     39.76 o 
  -3  16   8       43.72       70.65     30.87 o 
  -2  16   8       70.41       72.42     29.03 o 
  -1  16   8       46.40       30.85     36.67 o 
   0  16   8      406.33      453.30     54.06 o 
   1  16   8        3.47       30.47     19.76 o 
   2  16   8      109.69      141.72     52.21 o 
   3  16   8       40.70       50.97     44.75 o 
  -2  17   8        3.70       22.11     24.36 o 
  -1  17   8        4.05        0.51     21.59 o 
   0  17   8        0.12        7.78     20.75 o 
   1  17   8      304.70      340.63     74.59 o 
   2  17   8        1.77       24.86     39.16 o 
  -9   0   9        1.13        0.00     25.49 o 
  -7   0   9       72.80       79.56     36.05 o 
  -5   0   9        6.00        0.00     10.88 o 
  -3   0   9     1248.62     1307.00     34.48 o 
  -1   0   9     1101.57     1055.71     77.39 o 
   1   0   9       13.75       34.84      9.04 o 
   3   0   9     1514.86     1504.88    178.09 o 
   5   0   9     2020.93     2032.72    207.92 o 
   7   0   9      144.05      185.46     35.40 o 
   9   0   9      187.99      207.94     43.65 o 
  -9   1   9       22.22       26.72     26.73 o 
  -8   1   9      268.35      212.03     38.41 o 
  -7   1   9       21.89       20.52     20.51 o 
  -6   1   9      558.48      477.71     36.26 o 
  -5   1   9      157.57      180.96     18.49 o 
  -4   1   9      173.95      203.56     14.33 o 
  -3   1   9        1.29        0.00      5.49 o 
  -2   1   9     1514.04     1374.97     56.66 o 
  -1   1   9      183.05      191.81     11.27 o 
   0   1   9       94.31       70.16      8.24 o 
   1   1   9     1860.88     1812.81     67.29 o 
   2   1   9     5198.36     5640.96    299.66 o 
   3   1   9       25.52       37.82     10.00 o 
   4   1   9      209.94      239.49     19.78 o 
   5   1   9       66.74       57.93     12.26 o 
   6   1   9     1646.46     1525.93     60.91 o 
   7   1   9       45.47       43.10     13.77 o 
   8   1   9        0.55        9.68     11.14 o 
   9   1   9        1.23        5.15     14.71 o 
  -9   2   9        4.24       22.16     19.55 o 
  -8   2   9        7.57       26.96     20.43 o 
  -7   2   9      454.36      474.70     45.84 o 
  -6   2   9      348.29      300.82     36.98 o 
  -5   2   9       62.22       67.92     21.52 o 
  -4   2   9        7.13        8.81      7.70 o 
  -3   2   9     1915.06     1911.76     42.99 o 
  -2   2   9      200.96      195.25     10.69 o 
  -1   2   9     3374.82     3438.46     97.04 o 
   0   2   9     1389.45     1418.93     31.03 o 
   1   2   9     2400.72     2327.97     75.01 o 
   2   2   9      280.12      269.75     22.87 o 
   3   2   9     1207.81     1107.84     54.72 o 
   4   2   9      149.99      157.71     16.78 o 
   5   2   9      851.39      871.73     33.70 o 
   6   2   9      392.79      395.36     28.19 o 
   7   2   9      201.34      221.63     24.14 o 
   8   2   9      157.85      141.89     20.91 o 
   9   2   9      116.51      139.68     22.54 o 
  -9   3   9       58.32      112.51     42.89 o 
  -8   3   9      200.97      223.97     38.85 o 
  -7   3   9      275.18      195.52     35.91 o 
  -6   3   9     1981.56     1820.37     75.54 o 
  -5   3   9     1273.81     1208.84     82.52 o 
  -4   3   9      118.73      139.36     18.37 o 
  -3   3   9      218.31      241.19     16.19 o 
  -2   3   9     4234.22     4269.87    194.06 o 
  -1   3   9      835.60      732.34     32.56 o 
   0   3   9      677.21      619.71     41.00 o 
   1   3   9      610.74      589.45     45.94 o 
   2   3   9     3177.60     3186.58     67.33 o 
   3   3   9     1822.56     1827.98     64.94 o 
   4   3   9        0.77        0.00      6.87 o 
   5   3   9      298.71      288.67     23.56 o 
   6   3   9      362.52      354.14     27.04 o 
   7   3   9        5.06        8.81     10.49 o 
   8   3   9       12.48       20.95     12.17 o 
   9   3   9       56.95       67.33     17.57 o 
  -9   4   9        2.41       49.73     35.43 o 
  -8   4   9      197.96      187.32     38.00 o 
  -7   4   9      727.76      644.89     52.07 o 
  -6   4   9       15.89       21.24     18.49 o 
  -5   4   9      126.20      116.39     19.89 o 
  -4   4   9     1658.22     1677.66     51.32 o 
  -3   4   9      178.58      162.21     19.64 o 
  -2   4   9     2174.64     2149.44     68.27 o 
  -1   4   9       11.98       14.27      4.87 o 
   0   4   9     1822.91     1836.61     61.19 o 
   1   4   9     2367.81     2268.47     59.87 o 
   2   4   9      198.59      177.31     20.25 o 
   3   4   9        1.45        5.10      9.18 o 
   4   4   9       40.95       65.23     16.11 o 
   5   4   9       50.46       50.57     13.06 o 
   6   4   9      188.26      197.98     22.11 o 
   7   4   9       83.26       95.54     17.70 o 
   8   4   9      183.26      183.52     23.76 o 
  -9   5   9      135.24      162.28     37.05 o 
  -8   5   9      285.20      234.45     41.64 o 
  -7   5   9      131.40      144.37     32.52 o 
  -6   5   9      220.78      271.69     29.57 o 
  -5   5   9      392.40      394.61     31.56 o 
  -4   5   9      179.75      167.91     21.96 o 
  -3   5   9      452.11      482.87     29.07 o 
  -2   5   9     1100.64      755.86    279.69 o 
  -1   5   9     1763.39     1661.88     66.35 o 
   0   5   9      330.76      326.65     16.62 o 
   1   5   9       68.79       76.82      9.69 o 
   2   5   9      474.83      449.72     23.64 o 
   3   5   9     1608.89     1418.84     87.30 o 
   4   5   9      247.52      246.81     23.70 o 
   5   5   9        6.95        8.62     11.04 o 
   6   5   9      547.42      555.17     35.36 o 
   7   5   9      339.22      329.25     28.97 o 
   8   5   9        3.73        8.16     11.60 o 
  -9   6   9        2.92        1.90     20.35 o 
  -8   6   9      276.73      282.51     45.27 o 
  -7   6   9      171.96      184.52     37.12 o 
  -6   6   9      145.05      147.66     24.49 o 
  -5   6   9        6.50        9.68     12.70 o 
  -4   6   9      489.67      482.44     31.57 o 
  -3   6   9     1093.47      730.87    315.61 o 
  -2   6   9      135.11      119.21     18.71 o 
  -1   6   9      174.92      165.07     14.95 o 
   0   6   9     3338.71     3162.79    127.85 o 
   1   6   9      911.61      891.91     43.96 o 
   2   6   9       77.83       99.98     15.00 o 
   3   6   9       15.95       12.88     10.03 o 
   4   6   9       96.88      111.53     18.32 o 
   5   6   9        1.32        6.15     11.24 o 
   6   6   9       39.55       48.05     15.89 o 
   7   6   9       16.90       15.64     13.49 o 
   8   6   9      271.59      249.01     28.48 o 
  -8   7   9       81.78       74.45     27.01 o 
  -7   7   9       22.06       42.49     28.28 o 
  -6   7   9      129.52      153.77     25.90 o 
  -5   7   9     1122.55     1061.56     48.74 o 
  -4   7   9        0.20        5.04      7.79 o 
  -3   7   9      356.25      356.97     30.22 o 
  -2   7   9      638.49      601.31     34.09 o 
  -1   7   9     2340.95     2024.18     72.44 o 
   0   7   9      115.83      115.34     12.58 o 
   1   7   9      502.78      509.68     25.07 o 
   2   7   9     1564.41     1408.99     41.90 o 
   3   7   9      479.03      476.60     27.44 o 
   4   7   9     1012.90      976.01     40.27 o 
   5   7   9      281.91      292.07     28.55 o 
   6   7   9       62.72       49.53     16.07 o 
   7   7   9      268.26      296.95     31.20 o 
   8   7   9       10.75       32.29     16.48 o 
  -8   8   9      185.08      167.67     36.68 o 
  -7   8   9      138.71      131.38     30.97 o 
  -6   8   9      209.96      196.30     29.14 o 
  -5   8   9       70.95       54.72     16.00 o 
  -4   8   9      524.38      521.69     36.39 o 
  -3   8   9      463.54      438.60     32.82 o 
  -2   8   9      350.63      323.69     30.02 o 
  -1   8   9      249.33      210.20     25.46 o 
   0   8   9      963.60      943.27     55.60 o 
   1   8   9        2.81        2.14      8.66 o 
   2   8   9     1054.68      969.02     37.76 o 
   3   8   9      247.77      270.91     24.75 o 
   4   8   9      118.10      114.06     18.87 o 
   5   8   9       90.15       99.97     19.33 o 
   6   8   9       22.83       39.45     15.44 o 
   7   8   9        0.28        4.90     11.77 o 
   8   8   9      141.72      151.98     30.44 o 
  -8   9   9        2.47       25.17     23.42 o 
  -7   9   9       97.75       67.41     39.93 o 
  -6   9   9        1.72        8.09     14.91 o 
  -5   9   9      309.62      322.36     34.48 o 
  -4   9   9      182.91      191.55     28.29 o 
  -3   9   9      293.84      301.52     31.50 o 
  -2   9   9        8.45       11.14     13.55 o 
  -1   9   9     1067.70      995.94     45.59 o 
   0   9   9        0.32        0.13     17.40 o 
   1   9   9      195.72      229.99     20.75 o 
   2   9   9       17.98       26.13     12.08 o 
   3   9   9      975.15      923.42     38.59 o 
   4   9   9       97.11      100.63     19.25 o 
   5   9   9       69.77      111.10     20.97 o 
   6   9   9        1.99        2.23     11.16 o 
   7   9   9      436.34      374.45     35.44 o 
  -7  10   9       72.52       57.70     21.09 o 
  -6  10   9       65.25      102.70     25.02 o 
  -5  10   9       26.48       27.33     17.45 o 
  -4  10   9      149.01      151.01     26.17 o 
  -3  10   9       36.59       47.66     16.68 o 
  -2  10   9       12.24       32.41     15.64 o 
  -1  10   9       11.17       20.82     17.14 o 
   0  10   9      664.07      711.43     59.05 o 
   1  10   9        3.31        0.00     10.91 o 
   2  10   9      115.98      145.35     20.23 o 
   3  10   9       27.39       28.75     12.83 o 
   4  10   9     1183.47     1069.05     44.96 o 
   5  10   9        0.12        8.41     10.69 o 
   6  10   9       53.51       44.39     15.98 o 
   7  10   9        1.58        0.00     18.09 o 
  -7  11   9        2.51       30.04     18.72 o 
  -6  11   9       24.34       43.25     19.10 o 
  -5  11   9      293.47      312.79     37.39 o 
  -4  11   9        0.16       11.23     15.18 o 
  -3  11   9       90.03      118.90     23.88 o 
  -2  11   9       18.60       27.48     15.86 o 
  -1  11   9      656.80      697.19     51.81 o 
   0  11   9       83.32       61.83     23.93 o 
   1  11   9      154.57      156.89     24.21 o 
   2  11   9      237.99      279.59     31.21 o 
   3  11   9      854.31      768.18     37.64 o 
   4  11   9        5.49       19.85     12.18 o 
   5  11   9      210.59      192.63     26.42 o 
   6  11   9      115.80      148.41     29.09 o 
   7  11   9      182.13      212.18     36.02 o 
  -7  12   9       45.15       65.75     27.89 o 
  -6  12   9       43.30       74.98     22.16 o 
  -5  12   9       15.04       11.10     16.72 o 
  -4  12   9      381.66      370.47     39.33 o 
  -3  12   9      208.28      241.13     33.04 o 
  -2  12   9        2.45       23.70     19.12 o 
  -1  12   9        0.24       22.27     18.58 o 
   0  12   9      261.52      289.70     41.52 o 
   1  12   9      108.43      120.72     30.46 o 
   2  12   9        1.36        7.24     13.82 o 
   3  12   9       90.93      101.22     23.37 o 
   4  12   9      745.77      573.70     92.41 o 
   5  12   9      176.96      239.30     40.28 o 
   6  12   9        6.97       46.24     21.85 o 
  -6  13   9       50.86       45.26     21.87 o 
  -5  13   9      174.92      171.04     57.31 o 
  -4  13   9      172.48      166.30     30.65 o 
  -3  13   9       80.72      102.80     30.26 o 
  -2  13   9      340.73      343.72     47.24 o 
  -1  13   9      182.35      203.16     37.56 o 
   0  13   9       23.45       18.21     19.72 o 
   1  13   9      112.75      113.99     29.36 o 
   2  13   9       43.19       48.22     23.80 o 
   3  13   9      429.15      150.86    121.06 o 
   4  13   9        8.44       35.38     17.95 o 
   5  13   9      123.18       74.01     50.24 o 
  -5  14   9      110.85      117.69     28.63 o 
  -4  14   9       53.98       34.68     25.93 o 
  -3  14   9      274.50      340.79     50.04 o 
  -2  14   9        0.38        0.00     19.10 o 
  -1  14   9      107.63      129.77     32.00 o 
   0  14   9      249.81      339.79     46.36 o 
   1  14   9      504.63      492.30     62.16 o 
   2  14   9       32.87       40.02     20.93 o 
   3  14   9       25.87       28.04     17.59 o 
   4  14   9      146.52      162.81     41.65 o 
   5  14   9      152.33      180.59     42.57 o 
  -4  15   9      307.99      301.06     49.91 o 
  -3  15   9       42.87       64.33     37.61 o 
  -2  15   9      182.87      215.53     42.30 o 
  -1  15   9      183.64      253.47     44.13 o 
   0  15   9       22.42       26.99     22.76 o 
   1  15   9        2.09       15.85     19.99 o 
   2  15   9      291.27       88.86    144.83 o 
   3  15   9       47.69       16.16     39.16 o 
   4  15   9       80.24      119.16     36.16 o 
  -3  16   9      263.63      294.01     50.40 o 
  -2  16   9        1.27        0.00     22.36 o 
  -1  16   9       53.19       50.05     27.43 o 
   0  16   9       28.23       48.48     26.37 o 
   1  16   9      287.55      261.41     44.48 o 
   2  16   9        4.41       67.75     44.13 o 
   3  16   9       46.66      103.18     50.97 o 
  -1  17   9        9.01       27.52     23.88 o 
   0  17   9       40.08       46.79     35.74 o 
   1  17   9       10.24       24.24     39.78 o 
  -8   0  10      176.63      129.91     45.38 o 
  -6   0  10      189.67      198.29     49.11 o 
  -4   0  10       26.03       24.62     13.40 o 
  -2   0  10     4640.06     4397.29    373.42 o 
   0   0  10     1322.60     1640.60     50.60 o 
   2   0  10     9625.21    10354.87    712.66 o 
   4   0  10      124.58      146.11     26.57 o 
   6   0  10     1477.76     1344.35    141.72 o 
   8   0  10       33.01       30.50     23.07 o 
  -9   1  10       24.01        4.83     18.58 o 
  -8   1  10        1.30        4.97     18.02 o 
  -7   1  10      149.72      138.21     32.00 o 
  -6   1  10      148.31      168.09     25.06 o 
  -5   1  10      337.99      343.27     29.97 o 
  -4   1  10       58.02       65.25     12.74 o 
  -3   1  10     1527.59     1444.28     40.19 o 
  -2   1  10      321.17      311.11     16.91 o 
  -1   1  10      702.48      667.38     19.24 o 
   0   1  10      374.79      358.39     15.00 o 
   1   1  10     1074.01     1012.62     33.33 o 
   2   1  10      156.66      157.38     17.00 o 
   3   1  10     2694.61     2609.95    174.68 o 
   4   1  10      123.45      131.16     18.29 o 
   5   1  10      468.52      473.12     27.19 o 
   6   1  10       48.31       41.01     12.60 o 
   7   1  10      282.42      249.13     28.46 o 
   8   1  10       12.84       17.84     14.66 o 
  -9   2  10       19.54       25.21     21.75 o 
  -8   2  10        6.31        3.93     17.32 o 
  -7   2  10        7.61        5.28     18.66 o 
  -6   2  10     1125.57     1037.65     48.74 o 
  -5   2  10      832.48      813.06     41.04 o 
  -4   2  10      183.32      216.26     18.81 o 
  -3   2  10       53.25       64.74     10.04 o 
  -2   2  10     2373.08     2209.44    104.58 o 
  -1   2  10       71.62       74.38      8.76 o 
   0   2  10        1.67        5.25      4.36 o 
   1   2  10       20.97       20.62      6.35 o 
   2   2  10     2557.24     2564.49     76.80 o 
   3   2  10      293.70      290.75     20.27 o 
   4   2  10      435.58      445.53     24.77 o 
   5   2  10        1.36       12.05      9.30 o 
   6   2  10      663.05      655.72     35.38 o 
   7   2  10       22.63       20.38     12.15 o 
   8   2  10       16.59       35.23     14.33 o 
  -9   3  10        1.04        7.57     18.88 o 
  -8   3  10        4.10        3.73     23.00 o 
  -7   3  10       69.20      104.57     29.12 o 
  -6   3  10      282.14      279.16     38.17 o 
  -5   3  10      139.74      129.70     26.90 o 
  -4   3  10     1068.13     1010.71     39.58 o 
  -3   3  10      311.32      295.58     21.20 o 
  -2   3  10       90.04       66.49     16.48 o 
  -1   3  10     2867.94     2764.38     90.48 o 
   0   3  10      826.65      802.67     23.03 o 
   1   3  10     1305.46     1260.31     31.74 o 
   2   3  10      260.07      191.90     26.43 o 
   3   3  10     2239.04     2231.08     60.62 o 
   4   3  10      176.41      175.08     21.86 o 
   5   3  10      429.25      437.19     27.52 o 
   6   3  10        0.89        0.12      9.05 o 
   7   3  10       91.90      110.77     18.56 o 
   8   3  10       37.58       23.83     13.79 o 
  -9   4  10       24.27       26.73     29.84 o 
  -8   4  10       12.46       17.58     20.87 o 
  -7   4  10      161.83      180.14     35.16 o 
  -6   4  10      850.43      795.86     71.79 o 
  -5   4  10     1608.12     1393.79     59.82 o 
  -4   4  10      376.18      354.96     27.60 o 
  -3   4  10      480.31      463.44     28.58 o 
  -2   4  10     2972.38     2821.84    140.23 o 
  -1   4  10      808.61      749.34     37.80 o 
   0   4  10        0.41        1.12      5.05 o 
   1   4  10      828.95      780.26     24.53 o 
   2   4  10     3278.62     3307.12     78.98 o 
   3   4  10      397.95      392.94     22.01 o 
   4   4  10      352.39      349.30     24.04 o 
   5   4  10       13.66       12.23      9.51 o 
   6   4  10      561.74      557.66     32.99 o 
   7   4  10        1.16        5.34     11.36 o 
   8   4  10       10.20       26.33     13.67 o 
  -9   5  10       31.09      104.43     48.48 o 
  -8   5  10      354.10      373.02     49.22 o 
  -7   5  10      298.44      285.73     42.41 o 
  -6   5  10      116.35      117.82     29.80 o 
  -5   5  10        1.68       14.99     11.95 o 
  -4   5  10      981.25      920.33     41.51 o 
  -3   5  10      854.17      838.62     38.38 o 
  -2   5  10       25.70       15.28     12.22 o 
  -1   5  10      404.01      367.47     20.61 o 
   0   5  10     2558.28     2468.91     97.73 o 
   1   5  10       20.59       27.90      8.46 o 
   2   5  10       88.27       97.80     17.77 o 
   3   5  10       51.58       51.07     12.51 o 
   4   5  10       49.61       51.52     16.75 o 
   5   5  10        9.66       23.77     13.99 o 
   6   5  10      135.99      163.39     21.79 o 
   7   5  10      122.53      112.82     19.57 o 
   8   5  10      126.38      146.76     22.40 o 
  -8   6  10        0.10       27.13     22.40 o 
  -7   6  10       23.76        5.84     20.46 o 
  -6   6  10      122.59      124.51     30.53 o 
  -5   6  10      252.05      258.11     28.87 o 
  -4   6  10       56.18       61.12     16.74 o 
  -3   6  10      619.65      586.38     34.12 o 
  -2   6  10      423.47      429.01     74.89 o 
  -1   6  10      837.08      737.58     36.65 o 
   0   6  10        1.19       11.26      7.13 o 
   1   6  10     1301.70     1287.36     59.66 o 
   2   6  10      440.88      470.04     26.08 o 
   3   6  10      703.74      711.27     33.16 o 
   4   6  10      243.85      227.16     24.27 o 
   5   6  10     1060.09     1006.03     51.77 o 
   6   6  10      240.65      259.87     29.36 o 
   7   6  10      114.97      135.37     20.42 o 
   8   6  10        0.66       13.37     13.96 o 
  -8   7  10      376.60      423.37     53.73 o 
  -7   7  10       12.19       19.00     19.97 o 
  -6   7  10       57.02       42.15     27.13 o 
  -5   7  10       16.58        8.99     13.47 o 
  -4   7  10      912.17      779.15     41.56 o 
  -3   7  10      768.74      684.64     60.01 o 
  -2   7  10        4.41        2.73     10.93 o 
  -1   7  10       87.97       96.04     18.64 o 
   0   7  10     1503.23     1402.72     82.00 o 
   1   7  10       22.73       40.39     11.90 o 
   2   7  10      231.49      255.59     22.78 o 
   3   7  10      276.28      269.65     24.88 o 
   4   7  10       67.99       79.84     17.02 o 
   5   7  10       85.41       81.94     17.61 o 
   6   7  10       19.81       16.35     13.93 o 
   7   7  10       46.09       74.64     18.91 o 
   8   7  10       72.15       79.62     19.35 o 
  -8   8  10       19.49        4.73     20.53 o 
  -7   8  10      310.45      293.32     46.68 o 
  -6   8  10       54.02       79.03     20.97 o 
  -5   8  10      411.63      350.23     74.80 o 
  -4   8  10      415.68      394.12     35.23 o 
  -3   8  10     2002.32     1875.89     74.41 o 
  -2   8  10        9.39       13.39     12.63 o 
  -1   8  10     1129.74      988.72     45.13 o 
   0   8  10       58.51       88.53     24.57 o 
   1   8  10     1998.13     1895.03     89.84 o 
   2   8  10      329.54      309.88     25.13 o 
   3   8  10      395.00      402.30     29.29 o 
   4   8  10       89.41       92.35     18.59 o 
   5   8  10      365.39      386.79     33.15 o 
   6   8  10        0.51        0.00     12.40 o 
   7   8  10      162.50      190.63     26.41 o 
  -8   9  10       13.05       47.17     25.39 o 
  -7   9  10       61.99       56.08     18.99 o 
  -6   9  10       44.21       32.66     20.87 o 
  -5   9  10       25.91       27.64     16.59 o 
  -4   9  10      663.91      643.69     41.30 o 
  -3   9  10      309.02      302.52     32.57 o 
  -2   9  10        0.05        0.00     11.26 o 
  -1   9  10       32.61       27.34     15.02 o 
   0   9  10     1447.54     1328.74    154.16 o 
   1   9  10      125.97      137.03     22.75 o 
   2   9  10       64.34       89.10     17.00 o 
   3   9  10      167.61      177.12     22.35 o 
   4   9  10     1883.73     1765.86     68.64 o 
   5   9  10       41.29       43.77     16.22 o 
   6   9  10        2.31       23.88     14.19 o 
   7   9  10       23.82       32.91     16.16 o 
  -7  10  10       26.83       28.95     19.57 o 
  -6  10  10       18.53       26.26     16.87 o 
  -5  10  10      252.75      271.65     34.32 o 
  -4  10  10        1.14       16.05     14.48 o 
  -3  10  10      265.22      260.93     31.89 o 
  -2  10  10       30.53       23.20     15.06 o 
  -1  10  10      399.27      437.04     45.71 o 
   0  10  10        1.42        0.00     14.47 o 
   1  10  10      530.45      482.32     44.78 o 
   2  10  10      216.86      229.45     28.87 o 
   3  10  10      247.02      279.39     26.97 o 
   4  10  10       28.68       16.65     13.94 o 
   5  10  10      630.62      546.05     39.06 o 
   6  10  10       59.02       68.94     18.19 o 
   7  10  10       14.93       21.22     20.25 o 
  -7  11  10       24.82       18.91     19.88 o 
  -6  11  10       22.73       16.42     17.19 o 
  -5  11  10       59.26       65.08     20.56 o 
  -4  11  10      818.12      780.73     51.86 o 
  -3  11  10       71.26       64.70     20.65 o 
  -2  11  10        1.14        0.00     13.08 o 
  -1  11  10       11.01       24.64     19.72 o 
   0  11  10       68.98       72.57     25.27 o 
   1  11  10      190.70      187.10     35.15 o 
   2  11  10       29.67       36.77     16.70 o 
   3  11  10      119.53      111.71     24.59 o 
   4  11  10      550.76      554.67     36.92 o 
   5  11  10       29.41       32.99     15.60 o 
   6  11  10       18.94       27.93     15.57 o 
  -6  12  10       10.32       23.30     20.58 o 
  -5  12  10       34.15       59.39     20.73 o 
  -4  12  10        0.82        3.91     15.00 o 
  -3  12  10      373.64      390.57     40.13 o 
  -2  12  10      288.91      319.53     44.17 o 
  -1  12  10      302.29      330.62     44.60 o 
   0  12  10       10.29       12.60     20.09 o 
   1  12  10      304.32      300.00     43.51 o 
   2  12  10      135.41      147.68     34.45 o 
   3  12  10      308.24      257.61     33.71 o 
   4  12  10        3.53       22.70     16.91 o 
   5  12  10      313.86      221.94     47.72 o 
   6  12  10       47.52       41.82     30.32 o 
  -6  13  10        0.01        0.00     15.74 o 
  -5  13  10       26.45       46.13     21.05 o 
  -4  13  10      104.13      123.36     27.33 o 
  -3  13  10      239.05      233.00     41.53 o 
  -2  13  10       39.99       44.17     23.72 o 
  -1  13  10       51.85       67.01     27.21 o 
   0  13  10      345.35      373.25     47.69 o 
   1  13  10      275.79      245.67     42.21 o 
   2  13  10       13.13       14.75     19.89 o 
   3  13  10      134.61      149.00     26.99 o 
   4  13  10      250.27       99.34     86.18 o 
   5  13  10       48.04       62.84     33.88 o 
  -5  14  10       56.76       90.03     26.37 o 
  -4  14  10       99.82       74.12     29.73 o 
  -3  14  10      108.49      143.97     36.10 o 
  -2  14  10      191.12      205.42     40.81 o 
  -1  14  10       96.03      122.26     33.98 o 
   0  14  10       19.45        0.00     16.92 o 
   1  14  10       78.23       35.70     29.84 o 
   2  14  10      323.31      281.57     44.97 o 
   3  14  10       12.03       26.37     19.78 o 
   4  14  10       25.87       45.13     25.64 o 
  -4  15  10        3.29       16.55     23.54 o 
  -3  15  10      168.97      225.64     46.77 o 
  -2  15  10       18.64       28.08     24.25 o 
  -1  15  10      317.97      363.73     51.86 o 
   0  15  10      116.05      103.80     32.05 o 
   1  15  10      135.87      131.84     34.40 o 
   2  15  10        5.05       11.91     20.11 o 
   3  15  10      196.49      206.37     63.40 o 
  -3  16  10       31.54       71.17     32.96 o 
  -2  16  10      252.67      206.33     44.73 o 
  -1  16  10       22.20       45.14     26.77 o 
   0  16  10        0.06        7.46     21.98 o 
   1  16  10        8.22       35.95     27.97 o 
   2  16  10      108.18       57.75     66.51 o 
  -9   0  11       30.82       65.89     37.30 o 
  -7   0  11      164.15      153.53     47.24 o 
  -5   0  11     1272.05     1250.56    125.87 o 
  -3   0  11        1.71        0.00     10.00 o 
  -1   0  11      445.60      315.90     60.19 o 
   1   0  11        0.56        0.00      7.29 o 
   3   0  11     5415.79     5576.30    251.75 o 
   5   0  11        1.01        5.28     15.82 o 
   7   0  11      265.43      264.72     72.10 o 
  -9   1  11        0.42        0.00     18.40 o 
  -8   1  11        0.20       14.73     18.20 o 
  -7   1  11       23.73       30.08     21.29 o 
  -6   1  11      506.99      503.77     47.32 o 
  -5   1  11      238.50      229.13     27.33 o 
  -4   1  11      217.10      222.47     19.75 o 
  -3   1  11      529.98      577.81     26.10 o 
  -2   1  11     1611.30     1463.06     51.86 o 
  -1   1  11      526.79      552.24     22.48 o 
   0   1  11       93.47       88.05     10.16 o 
   1   1  11      138.13      138.65     16.85 o 
   2   1  11     3012.34     2768.17     78.39 o 
   3   1  11       16.52       22.97     10.88 o 
   4   1  11     1351.41     1322.97    104.52 o 
   5   1  11       53.01       48.47     14.09 o 
   6   1  11      147.52      155.96     22.46 o 
   7   1  11       13.96       23.66     13.62 o 
   8   1  11      169.48      201.69     29.19 o 
  -9   2  11       23.28       56.09     25.69 o 
  -8   2  11        9.31       15.62     19.56 o 
  -7   2  11       36.24       48.09     23.31 o 
  -6   2  11      104.81      113.39     22.90 o 
  -5   2  11      565.25      567.34     42.09 o 
  -4   2  11      137.92      148.86     21.53 o 
  -3   2  11      177.40      193.96     15.52 o 
  -2   2  11       25.02       22.40      7.68 o 
  -1   2  11      606.28      546.80     27.47 o 
   0   2  11      132.35      148.06     15.34 o 
   1   2  11      305.80      299.41     15.41 o 
   2   2  11      368.77      297.12     63.52 o 
   3   2  11     1885.43     1870.60    102.10 o 
   4   2  11      427.91      437.36     25.08 o 
   5   2  11       70.24       68.66     14.11 o 
   6   2  11      318.95      306.35     27.14 o 
   7   2  11      251.16      315.09     29.27 o 
   8   2  11        0.14       12.77     14.93 o 
  -9   3  11        0.32       24.09     20.97 o 
  -8   3  11      170.64      155.39     34.94 o 
  -7   3  11        3.18       11.40     16.36 o 
  -6   3  11      396.98      409.98     37.04 o 
  -5   3  11      200.84      198.89     34.73 o 
  -4   3  11     1058.02      985.25     35.95 o 
  -3   3  11       18.37       16.20      9.14 o 
  -2   3  11      744.25      677.66     51.46 o 
  -1   3  11      483.38      470.61     19.78 o 
   0   3  11     1369.05     1304.69     45.12 o 
   1   3  11      342.74      330.63     16.01 o 
   2   3  11     2158.62     2054.90     91.30 o 
   3   3  11       65.95       75.06     13.05 o 
   4   3  11      306.47      339.80     32.34 o 
   5   3  11      319.00      359.42     26.67 o 
   6   3  11      237.29      249.29     25.38 o 
   7   3  11       39.33       43.82     14.18 o 
   8   3  11       50.16       59.58     17.49 o 
  -9   4  11      130.94      126.02     33.17 o 
  -8   4  11        7.37       16.16     27.97 o 
  -7   4  11      103.98       72.46     27.52 o 
  -6   4  11      116.13      140.10     31.42 o 
  -5   4  11       99.87      141.13     29.37 o 
  -4   4  11     1208.57     1136.27     57.87 o 
  -3   4  11      174.37      195.61     22.93 o 
  -2   4  11      185.14      163.69     17.95 o 
  -1   4  11     1667.99     1516.60     74.91 o 
   0   4  11      781.30      743.35     44.65 o 
   1   4  11      191.92      157.28     22.74 o 
   2   4  11      205.81      197.58     17.38 o 
   3   4  11      343.11      365.98     22.89 o 
   4   4  11      734.04      725.86     41.20 o 
   5   4  11        5.42        0.00      9.38 o 
   6   4  11      234.13      252.24     25.07 o 
   7   4  11      182.21      174.91     22.81 o 
   8   4  11       10.25       18.79     13.92 o 
  -8   5  11       75.08       92.32     28.04 o 
  -7   5  11      252.68      232.60     39.88 o 
  -6   5  11      462.26      431.46     48.55 o 
  -5   5  11      429.43      429.14     46.09 o 
  -4   5  11       71.63       61.57     16.50 o 
  -3   5  11      917.96      821.47     39.52 o 
  -2   5  11      437.91      444.64     30.23 o 
  -1   5  11       12.41        9.23      7.52 o 
   0   5  11      167.84      193.68     12.59 o 
   1   5  11     4112.53     4137.33     98.40 o 
   2   5  11      269.06      280.92     20.09 o 
   3   5  11       61.29       55.64     12.04 o 
   4   5  11      205.43      190.31     20.21 o 
   5   5  11      473.84      476.52     29.89 o 
   6   5  11       66.36       70.83     15.17 o 
   7   5  11        0.07        0.00     10.93 o 
   8   5  11       62.57       61.33     18.53 o 
  -8   6  11      255.55      335.55     48.97 o 
  -7   6  11        0.65        0.53     20.43 o 
  -6   6  11        6.73       17.72     19.11 o 
  -5   6  11       17.24       12.24     12.98 o 
  -4   6  11      490.73      444.32     34.01 o 
  -3   6  11      224.04      218.65     25.90 o 
  -2   6  11      361.53      201.73    147.75 o 
  -1   6  11      806.00      803.01     39.83 o 
   0   6  11     2208.06     2044.42     71.51 o 
   1   6  11      354.84      369.08     23.42 o 
   2   6  11        4.42        9.08     14.59 o 
   3   6  11      321.58      338.21     31.64 o 
   4   6  11      109.95      112.84     22.17 o 
   5   6  11       78.20       86.79     16.50 o 
   6   6  11      190.25      223.15     24.81 o 
   7   6  11      118.10      142.55     21.82 o 
   8   6  11       24.76       29.72     15.86 o 
  -8   7  11       31.25       29.70     23.69 o 
  -7   7  11      218.83      266.59     44.97 o 
  -6   7  11       99.09      105.98     30.33 o 
  -5   7  11       71.66       66.02     29.86 o 
  -4   7  11        1.80        0.00     11.85 o 
  -3   7  11      699.63      374.52    232.14 o 
  -2   7  11       40.31       40.24     17.03 o 
  -1   7  11      162.84      156.15     23.51 o 
   0   7  11      572.81      535.36     38.28 o 
   1   7  11     2321.07     2167.32     92.32 o 
   2   7  11     2145.25     2036.12     59.04 o 
   3   7  11       65.54       62.38     15.00 o 
   4   7  11        9.69        1.14     10.59 o 
   5   7  11      604.44      580.40     37.70 o 
   6   7  11       26.99        0.00     14.12 o 
   7   7  11        0.00       14.09     13.13 o 
  -8   8  11       16.00       16.24     24.13 o 
  -7   8  11       11.88       35.43     20.66 o 
  -6   8  11        3.65       11.91     15.48 o 
  -5   8  11       53.88       74.77     20.49 o 
  -4   8  11      574.35      291.17    217.95 o 
  -3   8  11      437.69      383.47     34.63 o 
  -2   8  11      123.79      117.92     22.21 o 
  -1   8  11       27.97       28.06     15.08 o 
   0   8  11     1087.09      970.03    104.74 o 
   1   8  11       15.65       15.47     13.53 o 
   2   8  11      787.27      740.27     52.74 o 
   3   8  11       24.37       24.53     12.49 o 
   4   8  11      945.54      929.56     42.51 o 
   5   8  11       13.51        8.27     12.83 o 
   6   8  11      214.91      241.38     29.56 o 
   7   8  11       19.43       25.18     19.34 o 
  -7   9  11      110.39      122.54     33.89 o 
  -6   9  11       16.34       32.25     17.56 o 
  -5   9  11       23.60       36.71     14.66 o 
  -4   9  11       23.30       12.96     14.12 o 
  -3   9  11      818.25      728.25     43.28 o 
  -2   9  11       10.29        9.24     14.47 o 
  -1   9  11        3.01       11.26     12.94 o 
   0   9  11      125.83      107.08     27.47 o 
   1   9  11     2188.40     1898.01     94.48 o 
   2   9  11       98.58      103.60     18.05 o 
   3   9  11       22.29       32.42     14.34 o 
   4   9  11       12.01        1.10     12.05 o 
   5   9  11      939.38      865.17     44.05 o 
   6   9  11       18.78       29.11     15.28 o 
   7   9  11       23.07       31.28     17.55 o 
  -7  10  11        0.12       28.16     23.71 o 
  -6  10  11        3.82        0.00     13.62 o 
  -5  10  11      253.55      211.99     31.70 o 
  -4  10  11      429.15      451.19     41.17 o 
  -3  10  11       31.61       30.12     16.35 o 
  -2  10  11        6.51       11.66     14.94 o 
  -1  10  11        1.90        3.94     14.06 o 
   0  10  11      473.73      469.19     47.91 o 
   1  10  11       52.22       76.19     24.83 o 
   2  10  11      364.48      353.75     34.53 o 
   3  10  11       30.69       38.94     15.51 o 
   4  10  11      435.34      415.84     35.35 o 
   5  10  11        1.46       21.05     14.55 o 
   6  10  11      124.55      119.59     23.64 o 
  -6  11  11        8.01       31.70     18.31 o 
  -5  11  11       20.49       55.40     19.61 o 
  -4  11  11        4.22       30.88     17.39 o 
  -3  11  11      493.28      522.80     43.84 o 
  -2  11  11        2.13       22.13     16.48 o 
  -1  11  11      269.49      236.80     49.42 o 
   0  11  11       45.48       29.91     20.00 o 
   1  11  11      510.23      516.05     53.15 o 
   2  11  11      178.91      181.02     35.80 o 
   3  11  11       31.21       24.45     16.38 o 
   4  11  11       36.68       32.83     16.13 o 
   5  11  11      545.06      515.93     47.91 o 
   6  11  11        0.31       11.77     15.33 o 
  -6  12  11       30.44       46.59     22.03 o 
  -5  12  11       11.97       30.51     17.88 o 
  -4  12  11      108.16      188.57     31.08 o 
  -3  12  11       24.98       20.08     16.36 o 
  -2  12  11      144.74      134.00     33.17 o 
  -1  12  11       36.41       42.59     22.11 o 
   0  12  11      138.73      153.65     42.58 o 
   1  12  11      184.87      183.34     37.52 o 
   2  12  11      348.44      328.47     46.99 o 
   3  12  11      164.49      193.26     30.38 o 
   4  12  11      287.22      307.64     38.05 o 
   5  12  11        5.14       31.66     16.76 o 
  -5  13  11        0.26        0.00     14.69 o 
  -4  13  11        2.59       12.98     16.62 o 
  -3  13  11      158.60      157.66     29.72 o 
  -2  13  11      145.32      173.07     48.17 o 
  -1  13  11        3.60       21.18     19.72 o 
   0  13  11       22.21        0.00     31.08 o 
   1  13  11      470.51      433.87     52.22 o 
   2  13  11       35.47       69.87     26.88 o 
   3  13  11        2.60        3.86     20.35 o 
   4  13  11       39.53       61.24     23.31 o 
   5  13  11       69.27       56.35     28.93 o 
  -4  14  11       36.15       38.99     21.40 o 
  -3  14  11       54.91       70.48     31.39 o 
  -2  14  11       65.49      125.86     35.53 o 
  -1  14  11      151.08      177.17     48.80 o 
   0  14  11      107.70      177.10     39.76 o 
   1  14  11        6.91       11.64     21.31 o 
   2  14  11       54.75      143.28     34.25 o 
   3  14  11      270.86      285.85     47.76 o 
   4  14  11       40.74       38.07     24.31 o 
  -3  15  11       97.42      140.84     37.03 o 
  -2  15  11      112.61      110.54     36.36 o 
  -1  15  11       10.49        0.00     22.63 o 
   0  15  11       45.92       93.55     30.77 o 
   1  15  11       35.86       59.98     27.69 o 
   2  15  11       44.97       79.74     28.61 o 
   3  15  11        4.36        9.80     24.94 o 
  -1  16  11      260.09      267.97     51.09 o 
   0  16  11        0.33       20.80     24.04 o 
   1  16  11        4.14        0.94     22.56 o 
  -8   0  12       15.81       39.78     31.08 o 
  -6   0  12       35.15       64.02     34.81 o 
  -4   0  12      934.17      983.90     63.40 o 
  -2   0  12      293.44      279.80     29.80 o 
   0   0  12     3297.68     3173.27    109.60 o 
   2   0  12      602.33      691.63     52.84 o 
   4   0  12     2831.66     2666.40    166.90 o 
   6   0  12       53.07       73.16     50.35 o 
   8   0  12      100.53      125.66     34.33 o 
  -9   1  12       15.83        3.45     21.15 o 
  -8   1  12        0.03        0.00     16.44 o 
  -7   1  12        0.52        0.00     15.85 o 
  -6   1  12        0.64        4.89     16.37 o 
  -5   1  12     1109.26     1104.64     48.06 o 
  -4   1  12       32.70       26.33     13.25 o 
  -3   1  12      153.22      170.76     18.25 o 
  -2   1  12      103.66      104.19     12.52 o 
  -1   1  12     1005.07      931.11     27.02 o 
   0   1  12       18.49       13.44      7.21 o 
   1   1  12      416.58      417.46     18.03 o 
   2   1  12        5.01       10.93      7.13 o 
   3   1  12     2952.80     2981.15    163.29 o 
   4   1  12        0.27        3.27     10.53 o 
   5   1  12       79.70       99.64     18.34 o 
   6   1  12      101.32       89.35     19.02 o 
   7   1  12      311.96      329.49     33.83 o 
   8   1  12        0.54       19.87     15.70 o 
  -8   2  12      109.17      105.76     30.76 o 
  -7   2  12      179.40      175.56     36.03 o 
  -6   2  12      149.83      150.72     25.45 o 
  -5   2  12       19.79       27.12     15.04 o 
  -4   2  12      854.46      815.18     40.53 o 
  -3   2  12        3.06        6.88     10.01 o 
  -2   2  12      422.79      299.35     69.82 o 
  -1   2  12      186.78      213.38     14.28 o 
   0   2  12     2996.56     2901.70     89.94 o 
   1   2  12      324.24      287.90     16.12 o 
   2   2  12      864.25      819.18     33.50 o 
   3   2  12       33.85       31.82     11.57 o 
   4   2  12     1453.61     1396.52     69.12 o 
   5   2  12        3.65       11.31     11.10 o 
   6   2  12       17.28       26.29     13.05 o 
   7   2  12       40.89       41.79     15.25 o 
   8   2  12      216.31      216.20     30.29 o 
  -8   3  12        4.10        1.74     17.92 o 
  -7   3  12       23.14       12.39     19.32 o 
  -6   3  12       87.50       74.25     20.68 o 
  -5   3  12      123.97      126.57     23.49 o 
  -4   3  12      610.17      606.93     36.84 o 
  -3   3  12      370.45      338.97     25.60 o 
  -2   3  12      192.59      186.90     16.00 o 
  -1   3  12     1756.94     1598.12     66.26 o 
   0   3  12      171.79      147.41     12.70 o 
   1   3  12      294.23      316.82     19.84 o 
   2   3  12      310.46      322.84     24.42 o 
   3   3  12      681.44      726.62     29.89 o 
   4   3  12      395.95      385.05     26.53 o 
   5   3  12       71.74       86.13     15.89 o 
   6   3  12      178.98      183.03     22.48 o 
   7   3  12      334.90      348.63     31.24 o 
   8   3  12        7.41        8.04     14.98 o 
  -8   4  12      369.09      267.93     47.01 o 
  -7   4  12      237.75      251.67     33.93 o 
  -6   4  12        3.31       23.04     16.70 o 
  -5   4  12       18.55       20.92     14.43 o 
  -4   4  12     1138.66     1098.21     48.56 o 
  -3   4  12      289.68      278.94     23.39 o 
  -2   4  12      434.27      422.86     24.77 o 
  -1   4  12       15.88       18.34      8.08 o 
   0   4  12      290.90      271.35     15.64 o 
   1   4  12      627.68      472.53    101.66 o 
   2   4  12       18.81       23.29      9.31 o 
   3   4  12       23.57       22.57      9.84 o 
   4   4  12      222.75      250.02     23.05 o 
   5   4  12      191.18      183.37     21.51 o 
   6   4  12      117.33      159.15     21.85 o 
   7   4  12       33.42       48.29     14.07 o 
   8   4  12       54.64       90.30     20.17 o 
  -8   5  12        1.94       21.76     31.70 o 
  -7   5  12      117.96      116.33     31.24 o 
  -6   5  12      144.81      129.91     32.09 o 
  -5   5  12      157.43      171.83     37.30 o 
  -4   5  12       38.00       33.37     14.69 o 
  -3   5  12       19.79       43.57     15.14 o 
  -2   5  12      828.30      703.51     45.26 o 
  -1   5  12      981.22      749.53    217.78 o 
   0   5  12       28.79       24.38     10.20 o 
   1   5  12      538.50      536.15     28.68 o 
   2   5  12      378.95      407.51     22.65 o 
   3   5  12      488.16      353.78    105.21 o 
   4   5  12      101.74      115.92     16.55 o 
   5   5  12       76.65       82.74     16.05 o 
   6   5  12      473.66      452.73     32.94 o 
   7   5  12       70.79       84.85     18.02 o 
  -8   6  12       16.21       28.97     23.27 o 
  -7   6  12      262.60      300.47     58.74 o 
  -6   6  12       99.27      106.15     37.61 o 
  -5   6  12        0.63        0.00     19.27 o 
  -4   6  12       72.37       71.12     18.58 o 
  -3   6  12      429.31      387.93     32.82 o 
  -2   6  12      171.34      163.08     22.90 o 
  -1   6  12       22.81       12.61     10.72 o 
   0   6  12      759.38      672.31     37.30 o 
   1   6  12      111.38      142.55     15.60 o 
   2   6  12       13.99       16.72      9.14 o 
   3   6  12       40.19       31.93      9.91 o 
   4   6  12      642.00      623.77     30.77 o 
   5   6  12      551.45      552.09     32.71 o 
   6   6  12       29.94       27.98     13.15 o 
   7   6  12       29.34       53.19     16.90 o 
  -8   7  12      142.23      159.02     36.45 o 
  -7   7  12        9.15       20.57     20.81 o 
  -6   7  12       20.17       18.53     23.00 o 
  -5   7  12       39.42       42.42     17.05 o 
  -4   7  12      265.44      283.74     31.42 o 
  -3   7  12        0.05        2.88     11.30 o 
  -2   7  12      729.08      659.92     39.15 o 
  -1   7  12       13.62        3.60     10.79 o 
   0   7  12      755.64      636.09     38.62 o 
   1   7  12       81.49       96.28     19.76 o 
   2   7  12       18.05       14.61      9.30 o 
   3   7  12       80.04       61.77     18.62 o 
   4   7  12       66.97       81.14     21.39 o 
   5   7  12       15.60       25.70     12.05 o 
   6   7  12      377.06      439.29     33.61 o 
   7   7  12       33.01       39.59     15.84 o 
  -7   8  12      138.72      113.88     33.27 o 
  -6   8  12       32.47       19.31     30.77 o 
  -5   8  12      187.75      188.44     29.09 o 
  -4   8  12       10.92        0.00     13.25 o 
  -3   8  12     1294.31     1218.62     53.99 o 
  -2   8  12       23.15       36.24     16.91 o 
  -1   8  12       36.24       33.61     16.11 o 
   0   8  12        4.83        0.00     16.21 o 
   1   8  12      723.09      634.72     70.55 o 
   2   8  12        0.04        4.58     10.51 o 
   3   8  12        0.70        0.00     10.84 o 
   4   8  12       32.15       18.59     14.24 o 
   5   8  12      693.20      662.12     39.57 o 
   6   8  12        1.69        0.00     14.57 o 
   7   8  12       29.92       29.04     16.34 o 
  -7   9  12        7.68       35.19     25.13 o 
  -6   9  12       81.12       91.02     28.02 o 
  -5   9  12       56.86       68.35     19.80 o 
  -4   9  12       50.93       74.92     21.42 o 
  -3   9  12      123.17      122.64     24.68 o 
  -2   9  12      248.77      267.34     32.59 o 
  -1   9  12        1.16        0.00     11.14 o 
   0   9  12      249.28      200.88     35.33 o 
   1   9  12       53.30       16.20     18.05 o 
   2   9  12      707.71      746.42     63.41 o 
   3   9  12        1.16        3.82     12.60 o 
   4   9  12       86.79      103.88     21.12 o 
   5   9  12        5.09        0.00     12.70 o 
   6   9  12      164.43      159.46     32.21 o 
  -7  10  12      113.43      193.61     41.25 o 
  -6  10  12       12.00       18.65     16.59 o 
  -5  10  12       28.47       28.99     21.00 o 
  -4  10  12       31.65       49.27     18.99 o 
  -3  10  12      439.95      459.86     41.57 o 
  -2  10  12        0.40        8.47     13.72 o 
  -1  10  12        8.37        0.00     15.25 o 
   0  10  12       40.33       33.66     22.09 o 
   1  10  12     1219.98     1157.57     82.98 o 
   2  10  12        2.78       20.00     21.32 o 
   3  10  12       89.64      104.40     23.37 o 
   4  10  12       84.03      112.26     21.98 o 
   5  10  12      381.55      375.15     35.75 o 
   6  10  12        2.95       22.03     15.60 o 
  -6  11  12      151.69      150.00     28.90 o 
  -5  11  12       59.80       73.73     22.16 o 
  -4  11  12       90.55      110.94     23.59 o 
  -3  11  12        4.92       10.81     15.91 o 
  -2  11  12      145.50      175.84     29.06 o 
  -1  11  12       36.81       49.36     24.51 o 
   0  11  12      175.40      224.02     39.29 o 
   1  11  12        3.58       29.44     21.48 o 
   2  11  12     1016.55      843.03     64.65 o 
   3  11  12      185.52      240.01     33.46 o 
   4  11  12      118.79      121.62     26.73 o 
   5  11  12        4.81       19.65     16.27 o 
  -5  12  12       37.06       41.36     20.44 o 
  -4  12  12       40.70       64.03     20.20 o 
  -3  12  12      248.62      269.17     36.42 o 
  -2  12  12       28.29       39.49     23.72 o 
  -1  12  12       63.49       39.16     24.17 o 
   0  12  12      103.87      137.87     34.15 o 
   1  12  12      654.78      579.19     57.89 o 
   2  12  12       29.70       25.56     22.09 o 
   3  12  12      145.42      157.10     36.65 o 
   4  12  12      177.87      213.55     33.93 o 
   5  12  12      147.51      133.72     29.96 o 
  -5  13  12       99.14       95.71     25.87 o 
  -4  13  12        5.01       17.93     18.58 o 
  -3  13  12        1.14       22.38     17.99 o 
  -2  13  12       93.43      158.38     37.73 o 
  -1  13  12      196.58      233.55     42.57 o 
   0  13  12       15.82       20.85     22.54 o 
   1  13  12       32.95       36.78     24.39 o 
   2  13  12      313.89      300.24     47.91 o 
   3  13  12      159.83      174.02     55.63 o 
   4  13  12       60.44       70.37     27.78 o 
  -4  14  12       60.28       46.57     23.70 o 
  -3  14  12       80.79       49.34     30.62 o 
  -2  14  12       11.49       21.10     23.49 o 
  -1  14  12       23.36        0.00     22.25 o 
   0  14  12       78.36       93.89     33.52 o 
   1  14  12      175.85      195.62     41.31 o 
   2  14  12       38.73       40.76     27.52 o 
   3  14  12        8.83        5.39     36.67 o 
  -2  15  12      128.70      177.26     40.97 o 
  -1  15  12      213.70      272.64     47.86 o 
   0  15  12       24.06       22.89     26.46 o 
   1  15  12       40.64       50.40     27.43 o 
   2  15  12       26.17       50.53     28.04 o 
  -7   0  13       82.66      100.70     40.40 o 
  -5   0  13      247.32      262.31     54.08 o 
  -3   0  13      188.32      188.84     28.04 o 
  -1   0  13     2377.57     2305.37     79.88 o 
   1   0  13     1355.14     1180.55     42.76 o 
   3   0  13     1447.03     1474.11    133.02 o 
   5   0  13       93.03       96.67     25.64 o 
   7   0  13      149.65      137.40     35.40 o 
  -8   1  13      164.30      160.60     36.41 o 
  -7   1  13       70.82       66.62     26.46 o 
  -6   1  13        1.75        6.33     14.87 o 
  -5   1  13        2.60        5.83     15.56 o 
  -4   1  13     1602.06     1593.07     56.31 o 
  -3   1  13      110.81      111.81     16.45 o 
  -2   1  13      625.26      555.40     46.92 o 
  -1   1  13       55.27       41.13     14.08 o 
   0   1  13     3097.88     3104.05     47.10 o 
   1   1  13      187.85      178.54     15.08 o 
   2   1  13        0.94        0.00      7.40 o 
   3   1  13       42.22       35.65     12.68 o 
   4   1  13      823.13      833.03     38.97 o 
   5   1  13       12.63       18.74     12.54 o 
   6   1  13        9.37        0.00     11.23 o 
   7   1  13       19.78       31.02     15.90 o 
  -8   2  13       33.34       27.18     24.51 o 
  -7   2  13      114.92       99.35     36.98 o 
  -6   2  13       84.94       75.49     26.46 o 
  -5   2  13     1061.66     1016.24     63.60 o 
  -4   2  13       81.21       95.16     19.94 o 
  -3   2  13      231.26      259.78     27.54 o 
  -2   2  13      405.44      398.71     23.36 o 
  -1   2  13      553.93      545.23     23.46 o 
   0   2  13      161.02      159.75     14.24 o 
   1   2  13     1187.54      925.10    196.12 o 
   2   2  13      369.69      357.77     27.01 o 
   3   2  13      691.99      650.44     37.86 o 
   4   2  13       19.42       21.28     11.18 o 
   5   2  13       28.31       30.20     13.77 o 
   6   2  13       23.15       34.91     15.25 o 
   7   2  13       30.25       43.58     17.16 o 
  -8   3  13      118.30      151.53     37.43 o 
  -7   3  13      196.16      148.34     34.94 o 
  -6   3  13      103.19       78.36     21.26 o 
  -5   3  13      151.48      156.06     25.29 o 
  -4   3  13      526.80      535.05     37.20 o 
  -3   3  13      152.93      200.31     25.68 o 
  -2   3  13       31.31       26.34     11.66 o 
  -1   3  13      275.65      290.20     19.65 o 
   0   3  13     1909.97     1851.43     75.18 o 
   1   3  13        5.33        7.70      8.41 o 
   2   3  13        0.18        4.95      9.91 o 
   3   3  13      360.47      400.80     28.48 o 
   4   3  13      929.29      940.17     84.52 o 
   5   3  13        5.63        3.18     10.98 o 
   6   3  13       12.58       27.74     14.08 o 
   7   3  13       37.52       46.87     16.98 o 
  -8   4  13        2.86        0.00     20.00 o 
  -7   4  13       33.49       26.93     21.08 o 
  -6   4  13      146.88      129.41     25.00 o 
  -5   4  13       85.08      101.58     22.99 o 
  -4   4  13       14.09       17.89     13.17 o 
  -3   4  13      185.42      200.95     21.34 o 
  -2   4  13      719.45      679.00     37.68 o 
  -1   4  13       92.55       97.82     15.86 o 
   0   4  13      236.28      158.79     63.17 o 
   1   4  13      146.72      137.33     15.73 o 
   2   4  13       86.87      117.51     17.44 o 
   3   4  13      345.88      289.86     79.79 o 
   4   4  13        2.99        0.00      9.02 o 
   5   4  13      225.10      246.18     24.97 o 
   6   4  13      220.05      242.40     25.57 o 
   7   4  13       69.27       75.76     18.41 o 
  -8   5  13      197.81      152.45     38.88 o 
  -7   5  13      291.98      289.25     37.26 o 
  -6   5  13        2.40        6.42     14.92 o 
  -5   5  13        1.00        1.18     13.70 o 
  -4   5  13      456.70      461.75     38.21 o 
  -3   5  13      240.04      156.27     64.97 o 
  -2   5  13       38.38       44.38     13.17 o 
  -1   5  13      462.24      396.99     32.03 o 
   0   5  13      549.50      577.31     29.11 o 
   1   5  13       13.70       15.01      9.52 o 
   2   5  13       26.43       47.07     11.84 o 
   3   5  13      231.33      221.15     24.26 o 
   4   5  13      452.88      490.21     29.53 o 
   5   5  13      156.71      180.69     21.78 o 
   6   5  13        8.24        6.01     11.62 o 
   7   5  13       71.37       72.60     19.12 o 
  -8   6  13       58.12       85.52     29.73 o 
  -7   6  13        5.14        1.12     21.15 o 
  -6   6  13      111.68      115.48     31.31 o 
  -5   6  13      196.83      226.39     38.81 o 
  -4   6  13        6.28        6.81     13.44 o 
  -3   6  13      136.58      131.27     19.36 o 
  -2   6  13      988.72      950.26     39.75 o 
  -1   6  13       22.06       35.30     15.87 o 
   0   6  13       15.32       26.50     15.01 o 
   1   6  13       59.81       67.77     17.60 o 
   2   6  13       75.40       81.81     13.87 o 
   3   6  13        8.52       11.37      9.38 o 
   4   6  13       39.92       44.34     12.71 o 
   5   6  13      116.84      132.95     19.46 o 
   6   6  13      209.34      237.41     26.64 o 
   7   6  13        5.57        2.48     13.29 o 
  -7   7  13      172.40      185.95     70.24 o 
  -6   7  13       24.76       29.19     26.11 o 
  -5   7  13      276.77      334.85     46.53 o 
  -4   7  13        0.97       10.44     13.10 o 
  -3   7  13      503.53      462.28     37.78 o 
  -2   7  13        0.10       13.01      8.17 o 
  -1   7  13      896.55      850.97     45.05 o 
   0   7  13      482.32      473.99     38.26 o 
   1   7  13        5.28       14.59     17.52 o 
   2   7  13      223.60      209.57     20.33 o 
   3   7  13      581.14      602.51     34.18 o 
   4   7  13      143.30      158.82     20.08 o 
   5   7  13      333.44      334.35     29.33 o 
   6   7  13        3.42        4.21     13.05 o 
   7   7  13       56.12       78.59     19.11 o 
  -7   8  13        4.03        0.00     21.73 o 
  -6   8  13      133.72      182.59     37.52 o 
  -5   8  13      113.42      116.48     31.64 o 
  -4   8  13        5.13        5.11     13.70 o 
  -3   8  13       23.58        8.74     15.96 o 
  -2   8  13      610.10      648.91     44.68 o 
  -1   8  13        7.41       18.40     14.17 o 
   0   8  13      380.71      419.81     37.63 o 
   1   8  13       24.97       19.92     20.46 o 
   2   8  13     1154.49      995.81     63.73 o 
   3   8  13       65.62       48.15     13.34 o 
   4   8  13        2.24       13.00     11.01 o 
   5   8  13       16.73       33.42     13.86 o 
   6   8  13      190.55      197.17     26.09 o 
  -7   9  13       47.96       74.54     29.20 o 
  -6   9  13        5.34       16.20     21.29 o 
  -5   9  13      238.65      194.33     30.66 o 
  -4   9  13        0.12        1.00     10.59 o 
  -3   9  13      257.47      264.59     32.97 o 
  -2   9  13       51.41       58.46     19.33 o 
  -1   9  13      802.63      770.09     45.43 o 
   0   9  13        0.84        0.00     16.44 o 
   1   9  13      944.82      809.37    108.47 o 
   2   9  13        6.39        0.00     18.76 o 
   3   9  13      445.52      418.84     33.41 o 
   4   9  13       10.64        0.00     13.25 o 
   5   9  13      176.79      189.30     31.95 o 
   6   9  13        7.15       14.65     14.87 o 
  -6  10  13      452.66      486.10     58.90 o 
  -5  10  13        4.33        0.84     12.38 o 
  -4  10  13      119.30      136.94     26.25 o 
  -3  10  13        4.83        2.97     14.09 o 
  -2  10  13      234.18      255.63     34.09 o 
  -1  10  13       94.97       85.03     24.64 o 
   0  10  13        2.90       21.24     20.87 o 
   1  10  13        1.62        7.91     19.55 o 
   2  10  13     1063.21     1011.08     67.38 o 
   3  10  13       15.63       15.90     20.11 o 
   4  10  13        5.36        4.48     15.04 o 
   5  10  13        7.21        0.53     13.98 o 
  -6  11  13        5.37        7.10     22.82 o 
  -5  11  13      164.09      167.24     31.66 o 
  -4  11  13       86.62       94.78     24.63 o 
  -3  11  13      548.54      579.90     47.37 o 
  -2  11  13        4.66       18.80     16.40 o 
  -1  11  13      120.98      144.29     34.28 o 
   0  11  13      133.92      154.10     35.47 o 
   1  11  13      341.05      371.54     49.71 o 
   2  11  13       12.83       14.81     22.04 o 
   3  11  13      358.38      323.67     50.05 o 
   4  11  13       77.74       85.48     24.88 o 
   5  11  13        8.17       31.89     21.39 o 
  -5  12  13       50.97       81.16     25.35 o 
  -4  12  13        8.36       13.67     16.48 o 
  -3  12  13       25.35       47.29     19.15 o 
  -2  12  13      187.90      211.03     41.76 o 
  -1  12  13      238.11      215.13     40.97 o 
   0  12  13       15.78       16.66     28.59 o 
   1  12  13      129.83      155.67     37.03 o 
   2  12  13      432.99      361.80     52.03 o 
   3  12  13       14.75        0.00     33.88 o 
   4  12  13        8.86        0.00     22.86 o 
  -4  13  13       89.85      117.63     27.73 o 
  -3  13  13       58.63       59.63     23.72 o 
  -2  13  13       53.21       42.61     26.37 o 
  -1  13  13       34.48        6.78     22.81 o 
   0  13  13      120.92      186.67     39.97 o 
   1  13  13      165.50      211.95     41.97 o 
   2  13  13       16.94       56.91     27.48 o 
   3  13  13       68.59       87.78     32.40 o 
  -3  14  13       17.29       70.31     30.36 o 
  -2  14  13       63.34       75.30     30.17 o 
  -1  14  13       78.49       85.23     32.00 o 
   0  14  13        1.36        4.10     23.95 o 
   1  14  13      141.15      205.29     44.06 o 
   2  14  13       92.07      129.57     37.56 o 
  -1  15  13        4.40       13.53     27.65 o 
   0  15  13       82.59      123.05     38.67 o 
  -8   0  14      296.72      275.99     65.27 o 
  -6   0  14        0.48        0.00     20.51 o 
  -4   0  14      666.10      714.21     72.10 o 
  -2   0  14       75.28       56.75     18.58 o 
   0   0  14     2455.39     2446.50     68.84 o 
   2   0  14     1460.97     1248.78     90.13 o 
   4   0  14       74.67      128.72     28.73 o 
   6   0  14      170.44      182.90     37.77 o 
  -8   1  14        8.52       10.91     19.10 o 
  -7   1  14      288.64      302.37     46.55 o 
  -6   1  14       93.73      132.23     32.49 o 
  -5   1  14      145.06      156.49     32.25 o 
  -4   1  14       24.15       28.06     14.75 o 
  -3   1  14      404.73      428.70     32.34 o 
  -2   1  14      289.04      212.75     79.27 o 
  -1   1  14      442.92      449.97     32.12 o 
   0   1  14      120.30      122.74     13.76 o 
   1   1  14     1984.06     1861.53     50.00 o 
   2   1  14       29.72       44.75     12.59 o 
   3   1  14       54.11       54.25     14.89 o 
   4   1  14      147.85      165.87     23.51 o 
   5   1  14      189.86      241.48     35.53 o 
   6   1  14        2.22        8.97     12.67 o 
   7   1  14        4.32        0.00     14.77 o 
  -8   2  14       48.62       67.64     28.35 o 
  -7   2  14       36.09       24.22     22.40 o 
  -6   2  14      160.93      184.02     35.82 o 
  -5   2  14        6.00       25.78     15.56 o 
  -4   2  14      454.00      501.20     36.56 o 
  -3   2  14      359.55      370.68     32.44 o 
  -2   2  14      159.94      173.83     19.60 o 
  -1   2  14       55.18       59.82     12.67 o 
   0   2  14     1716.03     1615.06     40.13 o 
   1   2  14        7.00        2.75      9.11 o 
   2   2  14      151.43      186.32     21.28 o 
   3   2  14       97.78      111.31     18.50 o 
   4   2  14      197.81      240.83     26.17 o 
   5   2  14        7.04       10.94     12.49 o 
   6   2  14       71.03       95.32     19.92 o 
   7   2  14       28.18       37.98     17.40 o 
  -8   3  14        3.28        0.00     20.16 o 
  -7   3  14       10.77       21.45     22.40 o 
  -6   3  14       51.35       35.58     23.18 o 
  -5   3  14       79.42      115.09     23.19 o 
  -4   3  14        0.15        0.68     12.19 o 
  -3   3  14      173.24      207.91     26.34 o 
  -2   3  14      227.32      255.59     23.13 o 
  -1   3  14       54.23       54.12     12.09 o 
   0   3  14      101.18       73.41     29.59 o 
   1   3  14      878.99      822.99     42.45 o 
   2   3  14      175.15      205.25     22.27 o 
   3   3  14       59.03       49.40     11.74 o 
   4   3  14      142.22      150.35     21.85 o 
   5   3  14      453.08      500.06     37.21 o 
   6   3  14        8.45       22.36     13.72 o 
   7   3  14       10.72       25.00     15.87 o 
  -8   4  14       98.47      115.25     33.62 o 
  -7   4  14       98.75      110.74     31.76 o 
  -6   4  14       48.33       53.10     20.52 o 
  -5   4  14       14.00        7.16     14.14 o 
  -4   4  14      265.62      273.06     31.79 o 
  -3   4  14      196.37      150.37     66.68 o 
  -2   4  14       53.59       67.21     14.38 o 
  -1   4  14      544.93      536.13     28.68 o 
   0   4  14      853.67      785.99     39.19 o 
   1   4  14       16.69       21.89      9.97 o 
   2   4  14      121.70      170.24     21.30 o 
   3   4  14      448.45      434.79     64.96 o 
   4   4  14      314.17      336.02     30.52 o 
   5   4  14        0.10        8.64     12.67 o 
   6   4  14       80.06      103.59     26.02 o 
   7   4  14      132.34      137.94     24.12 o 
  -7   5  14        0.59       32.46     22.21 o 
  -6   5  14       89.47      116.94     28.00 o 
  -5   5  14      127.68      126.38     24.98 o 
  -4   5  14       44.25       39.53     17.26 o 
  -3   5  14      566.20      514.86     47.14 o 
  -2   5  14      882.26      814.38     44.74 o 
  -1   5  14      261.69      253.11     29.14 o 
   0   5  14       16.37        7.20     12.52 o 
   1   5  14      314.14      339.76     31.61 o 
   2   5  14      871.80      871.31     66.12 o 
   3   5  14       29.79       38.22     11.63 o 
   4   5  14      185.78      244.10     24.70 o 
   5   5  14      189.40      197.76     23.95 o 
   6   5  14      102.95       96.16     18.66 o 
   7   5  14        2.60        9.73     13.62 o 
  -7   6  14       85.88       65.30     22.22 o 
  -6   6  14       10.30       18.83     16.12 o 
  -5   6  14      173.37      181.72     29.39 o 
  -4   6  14       18.42       19.11     14.69 o 
  -3   6  14       43.66       40.55     13.46 o 
  -2   6  14      226.83      257.70     25.13 o 
  -1   6  14     1581.79     1461.17     71.17 o 
   0   6  14      565.52      557.22     38.98 o 
   1   6  14      373.50      364.41     55.01 o 
   2   6  14       49.39       73.11     14.31 o 
   3   6  14      521.98      579.80     30.53 o 
   4   6  14       99.06       93.80     17.36 o 
   5   6  14       37.61       45.81     14.61 o 
   6   6  14       19.31       30.29     13.99 o 
  -7   7  14        3.00       13.24     19.38 o 
  -6   7  14       86.24      115.13     31.42 o 
  -5   7  14       14.95       30.73     21.92 o 
  -4   7  14       39.47       49.27     23.14 o 
  -3   7  14       27.30       43.88     13.97 o 
  -2   7  14      795.48      550.65    174.66 o 
  -1   7  14       17.02       43.82     17.34 o 
   0   7  14        6.23        0.00     13.67 o 
   1   7  14       22.85       12.89     20.43 o 
   2   7  14      360.90      384.65     35.85 o 
   3   7  14       67.63       70.37     14.67 o 
   4   7  14      136.04      128.32     19.01 o 
   5   7  14      128.64      111.72     20.34 o 
   6   7  14       76.15       95.31     20.63 o 
  -7   8  14        9.70        0.00     20.88 o 
  -6   8  14        0.45       11.50     21.10 o 
  -5   8  14      215.64      187.33     37.35 o 
  -4   8  14       28.69       29.77     17.01 o 
  -3   8  14      126.90      154.76     25.88 o 
  -2   8  14        8.48        8.75     14.77 o 
  -1   8  14      871.05      855.12     48.25 o 
   0   8  14       69.82       91.90     22.08 o 
   1   8  14      207.01      191.76     37.49 o 
   2   8  14      123.34      119.47     30.36 o 
   3   8  14      746.76      681.23     37.68 o 
   4   8  14        0.86        0.57      9.22 o 
   5   8  14        0.19        0.00     11.51 o 
   6   8  14       12.18       34.30     16.09 o 
  -6   9  14      223.19      295.19     48.45 o 
  -5   9  14       28.86       47.91     23.63 o 
  -4   9  14       25.40       21.32     15.95 o 
  -3   9  14       16.89       40.70     18.16 o 
  -2   9  14      328.91      376.82     38.62 o 
  -1   9  14        5.67        8.35     15.60 o 
   0   9  14      481.14      512.07     52.85 o 
   1   9  14      103.19       82.76     25.53 o 
   2   9  14      673.72      574.77     57.09 o 
   3   9  14        0.56        4.20     20.61 o 
   4   9  14      131.48       90.51     18.10 o 
   5   9  14        0.04       14.84     12.70 o 
  -6  10  14        0.01        0.00     19.10 o 
  -5  10  14      281.67      319.00     39.00 o 
  -4  10  14       75.27       55.11     28.47 o 
  -3  10  14      202.69      199.48     31.88 o 
  -2  10  14       37.10       69.37     20.87 o 
  -1  10  14      807.73      730.66     47.06 o 
   0  10  14      121.62      142.10     34.79 o 
   1  10  14      183.49      205.78     40.61 o 
   2  10  14       13.26       32.28     24.04 o 
   3  10  14      490.94      492.30     57.26 o 
   4  10  14        4.75       11.43     13.73 o 
   5  10  14        6.43        8.81     14.72 o 
  -5  11  14       14.86       22.01     21.77 o 
  -4  11  14        7.45       26.49     16.27 o 
  -3  11  14       15.05       26.49     17.92 o 
  -2  11  14      407.16      384.64     41.13 o 
  -1  11  14       71.04       49.20     26.33 o 
   0  11  14       18.33        9.10     22.08 o 
   1  11  14      107.56      145.33     37.73 o 
   2  11  14      245.03      237.94     43.97 o 
   3  11  14        5.33       10.85     23.00 o 
   4  11  14       11.53       24.35     26.10 o 
  -4  12  14       11.00       22.52     17.70 o 
  -3  12  14       16.61       32.90     18.71 o 
  -2  12  14        0.20       14.61     23.10 o 
  -1  12  14      239.39      244.67     44.92 o 
   0  12  14       68.59       89.10     32.64 o 
   1  12  14       20.14       58.93     26.20 o 
   2  12  14       23.28       60.92     28.34 o 
   3  12  14      187.73      211.92     44.73 o 
   4  12  14        2.04        4.66     31.08 o 
  -3  13  14       35.63       42.00     23.10 o 
  -2  13  14       47.70       58.53     32.96 o 
  -1  13  14       22.38       50.66     26.81 o 
   0  13  14       56.36       90.14     34.19 o 
   1  13  14      157.61      196.59     43.26 o 
   2  13  14      260.73      308.53     52.69 o 
   3  13  14        8.54        0.00     24.83 o 
  -2  14  14        0.81        0.00     23.95 o 
  -1  14  14       49.87       72.35     28.49 o 
   0  14  14       22.24       29.14     27.34 o 
   1  14  14       28.71       39.86     55.63 o 
  -7   0  15      301.98      335.66     75.21 o 
  -5   0  15        9.60        0.62     21.13 o 
  -3   0  15      800.82      818.03     50.40 o 
  -1   0  15       71.99      102.84     23.28 o 
   1   0  15     2180.20     2095.84     77.70 o 
   3   0  15        8.13        2.28     14.68 o 
   5   0  15      367.18      436.23     89.82 o 
   7   0  15        7.70       41.78     26.10 o 
  -7   1  15        1.79        4.93     21.29 o 
  -6   1  15      235.56      257.89     44.09 o 
  -5   1  15       15.01       17.25     18.88 o 
  -4   1  15      460.43      493.74     58.12 o 
  -3   1  15       23.89       29.17     14.05 o 
  -2   1  15      812.25      760.69     38.86 o 
  -1   1  15       33.74       45.51     14.22 o 
   0   1  15      738.09      732.56     29.09 o 
   1   1  15        5.62       17.10      9.76 o 
   2   1  15     1262.07     1162.75     84.61 o 
   3   1  15       55.78       62.17     16.18 o 
   4   1  15       64.68       82.94     18.04 o 
   5   1  15       34.74       35.38     14.75 o 
   6   1  15      106.73      108.26     21.40 o 
   7   1  15        1.26       25.23     15.58 o 
  -7   2  15      151.06      124.54     34.06 o 
  -6   2  15       57.50       35.17     23.72 o 
  -5   2  15       49.54       82.52     27.04 o 
  -4   2  15       44.85       45.88     16.62 o 
  -3   2  15      370.97      404.51     34.75 o 
  -2   2  15        0.33        0.07     12.01 o 
  -1   2  15        9.66       12.26      8.95 o 
   0   2  15      233.92      233.19     23.09 o 
   1   2  15     1550.62     1553.34     42.13 o 
   2   2  15       40.18       43.74     13.87 o 
   3   2  15       16.81       12.23     10.76 o 
   4   2  15       80.10      104.24     19.69 o 
   5   2  15      337.35      356.07     37.92 o 
   6   2  15        2.23       20.60     14.79 o 
   7   2  15       19.21       46.38     19.83 o 
  -7   3  15        0.24        0.00     35.12 o 
  -6   3  15      127.11      142.31     32.98 o 
  -5   3  15        0.83       20.36     15.16 o 
  -4   3  15       76.63      107.74     22.36 o 
  -3   3  15       43.16       51.99     16.82 o 
  -2   3  15      278.36      276.55     29.41 o 
  -1   3  15      198.17      199.48     21.78 o 
   0   3  15      611.93      575.01     35.27 o 
   1   3  15       56.67       52.98     13.12 o 
   2   3  15      706.98      739.58     35.84 o 
   3   3  15      325.36      372.25     36.60 o 
   4   3  15      138.95      142.06     22.23 o 
   5   3  15        1.57       18.45     14.39 o 
   6   3  15      143.87      172.28     25.45 o 
  -7   4  15       38.69       37.26     24.49 o 
  -6   4  15       27.24       34.48     21.75 o 
  -5   4  15       35.71       36.55     18.48 o 
  -4   4  15       60.28       46.02     18.68 o 
  -3   4  15      547.99      604.89     48.78 o 
  -2   4  15        9.95       17.43     11.13 o 
  -1   4  15      161.23      170.82     25.35 o 
   0   4  15       11.90       16.91     11.71 o 
   1   4  15        4.13        0.57     10.54 o 
   2   4  15      231.15      253.56     25.44 o 
   3   4  15      105.63       94.77     18.32 o 
   4   4  15      351.47      348.07     32.01 o 
   5   4  15      319.02      354.44     34.19 o 
   6   4  15        8.72       25.72     16.56 o 
  -7   5  15        7.42       12.70     21.29 o 
  -6   5  15      123.61      112.65     25.69 o 
  -5   5  15       72.33       88.73     23.44 o 
  -4   5  15      144.41      135.67     24.84 o 
  -3   5  15        2.81       11.90     13.75 o 
  -2   5  15      319.55      353.48     28.40 o 
  -1   5  15       10.54       22.88     15.35 o 
   0   5  15      501.43      400.76    117.54 o 
   1   5  15       57.83       73.62     18.40 o 
   2   5  15      138.93      192.85     24.13 o 
   3   5  15      311.33      310.14     29.31 o 
   4   5  15      182.91      219.77     26.72 o 
   5   5  15       47.66       71.71     17.70 o 
   6   5  15       24.99       12.13     14.92 o 
  -7   6  15        1.48       24.84     18.22 o 
  -6   6  15        3.33       15.05     18.06 o 
  -5   6  15        6.22       21.82     16.40 o 
  -4   6  15      207.84      183.85     29.40 o 
  -3   6  15       51.42       55.42     18.56 o 
  -2   6  15      237.13      287.39     32.69 o 
  -1   6  15       34.53       16.51     20.14 o 
   0   6  15      199.39      210.94     29.58 o 
   1   6  15        1.70        0.00     15.41 o 
   2   6  15      183.52      259.05     31.97 o 
   3   6  15       15.93       28.99     11.52 o 
   4   6  15      488.14      399.81     52.82 o 
   5   6  15      102.80      128.34     21.09 o 
   6   6  15       50.77       41.14     17.13 o 
  -6   7  15        1.13       23.27     18.48 o 
  -5   7  15      165.22      145.68     28.16 o 
  -4   7  15       14.82       19.45     14.09 o 
  -3   7  15        1.40       15.38     11.90 o 
  -2   7  15        7.26       10.26     13.80 o 
  -1   7  15      294.05      322.03     34.99 o 
   0   7  15      458.08      446.05     40.13 o 
   1   7  15      103.81       84.58     27.65 o 
   2   7  15      549.02      502.87     77.70 o 
   3   7  15      793.38      779.73     47.97 o 
   4   7  15        5.82        5.80      9.29 o 
   5   7  15        5.73       22.94     14.20 o 
   6   7  15       69.70       69.34     19.54 o 
  -6   8  15       54.95       60.43     26.90 o 
  -5   8  15        5.13        5.70     14.82 o 
  -4   8  15       90.77       98.42     21.92 o 
  -3   8  15        7.87       10.28     15.52 o 
  -2   8  15      174.14      172.60     27.29 o 
  -1   8  15      114.40      120.38     25.78 o 
   0   8  15       46.68       41.17     24.16 o 
   1   8  15        0.25        0.43     17.60 o 
   2   8  15       26.68       51.33     24.71 o 
   3   8  15        0.52        1.33     21.50 o 
   4   8  15      321.66      313.88     29.19 o 
   5   8  15        1.74       14.65     13.79 o 
  -6   9  15        2.92        0.86     19.82 o 
  -5   9  15      266.95      318.53     49.87 o 
  -4   9  15        7.07        8.88     14.38 o 
  -3   9  15        4.77        7.42     12.37 o 
  -2   9  15       13.83       23.30     16.03 o 
  -1   9  15      578.88      565.46     45.99 o 
   0   9  15       18.56       25.50     22.21 o 
   1   9  15        8.87       36.96     23.72 o 
   2   9  15        0.53       14.34     20.01 o 
   3   9  15      497.15      518.18     58.53 o 
   4   9  15       16.93       34.33     25.53 o 
   5   9  15       13.39       22.03     15.32 o 
  -5  10  15        5.95       25.49     22.30 o 
  -4  10  15       13.06        8.99     14.06 o 
  -3  10  15       17.66       39.17     17.69 o 
  -2  10  15      158.61      183.34     31.40 o 
  -1  10  15       14.83       27.32     17.93 o 
   0  10  15      376.46      382.73     50.76 o 
   1  10  15       32.00       41.34     27.97 o 
   2  10  15      122.26      116.92     34.89 o 
   3  10  15       20.27       19.17     25.83 o 
   4  10  15       22.44       15.83     26.52 o 
  -4  11  15       15.93       38.28     19.39 o 
  -3  11  15        3.67        2.85     16.28 o 
  -2  11  15       47.27       53.93     21.23 o 
  -1  11  15      446.79      463.89     56.03 o 
   0  11  15       12.73       36.05     27.01 o 
   1  11  15       19.76       34.81     24.86 o 
   2  11  15      111.31      118.04     35.38 o 
   3  11  15      156.04      124.76     36.67 o 
   4  11  15       26.80       32.67     27.62 o 
  -3  12  15       62.08       86.40     23.30 o 
  -2  12  15       76.87       95.74     32.57 o 
  -1  12  15        5.50       18.94     24.69 o 
   0  12  15      299.46      314.30     49.71 o 
   1  12  15      162.03      154.33     40.09 o 
   2  12  15      190.17      243.96     53.15 o 
   3  12  15       27.60       41.02     29.91 o 
  -2  13  15       22.15       50.81     30.73 o 
  -1  13  15      115.00      131.98     38.23 o 
   0  13  15       25.54       69.86     30.98 o 
   1  13  15        7.45       36.50     29.21 o 
  -6   0  16      189.64      238.07     62.16 o 
  -4   0  16       42.54       49.73     31.08 o 
  -2   0  16      738.15      519.49    227.19 o 
   0   0  16       46.70       53.37     19.47 o 
   2   0  16      111.27      137.99     29.36 o 
   4   0  16       19.25        0.29     16.19 o 
   6   0  16      191.48      205.75     55.01 o 
  -7   1  16      175.43      173.25     41.42 o 
  -6   1  16        2.85       12.75     23.00 o 
  -5   1  16       20.70       47.94     21.29 o 
  -4   1  16      121.33      123.75     29.36 o 
  -3   1  16      736.54      715.04     41.38 o 
  -2   1  16       12.95       23.66     13.50 o 
  -1   1  16      205.15      239.60     23.73 o 
   0   1  16       12.37       22.81     11.32 o 
   1   1  16      706.11      732.45     34.88 o 
   2   1  16       38.99       25.85     10.82 o 
   3   1  16        4.20       11.09     11.46 o 
   4   1  16        6.48        2.64     11.59 o 
   5   1  16      116.31      115.56     21.67 o 
   6   1  16        1.26        9.87     14.28 o 
  -7   2  16        8.19       25.99     25.31 o 
  -6   2  16      321.31      302.91     48.76 o 
  -5   2  16       31.15       33.24     21.42 o 
  -4   2  16      161.57      176.02     27.26 o 
  -3   2  16       95.42      107.28     21.49 o 
  -2   2  16      797.88      787.96     42.45 o 
  -1   2  16       35.33       22.35     12.03 o 
   0   2  16       53.51       62.87     15.22 o 
   1   2  16      103.83      127.30     19.33 o 
   2   2  16      713.46      731.92     63.34 o 
   3   2  16       65.50       40.15     17.50 o 
   4   2  16        8.59       11.73     13.20 o 
   5   2  16       18.60       21.99     14.27 o 
   6   2  16      177.15      232.27     31.66 o 
  -7   3  16      130.59      143.69     35.80 o 
  -6   3  16       13.43       15.77     31.70 o 
  -5   3  16        0.48       14.61     17.58 o 
  -4   3  16      295.67      323.99     35.69 o 
  -3   3  16        2.98        4.11     11.56 o 
  -2   3  16      172.60      188.20     27.03 o 
  -1   3  16       66.75       57.07     17.43 o 
   0   3  16      279.24      253.61     25.22 o 
   1   3  16      288.43      232.87     54.17 o 
   2   3  16        6.20       19.00     12.14 o 
   3   3  16       98.88      132.01     21.25 o 
   4   3  16      196.38      205.23     25.91 o 
   5   3  16       81.25       71.54     18.10 o 
   6   3  16        1.27       21.07     16.37 o 
  -7   4  16        5.62       40.65     23.45 o 
  -6   4  16       29.00       30.58     24.16 o 
  -5   4  16      118.34      139.12     27.47 o 
  -4   4  16        1.71        4.71     14.52 o 
  -3   4  16       49.35       51.73     18.53 o 
  -2   4  16      289.35      300.79     32.76 o 
  -1   4  16       38.27       49.33     16.94 o 
   0   4  16      133.10       90.19     28.70 o 
   1   4  16      273.19      288.76     27.21 o 
   2   4  16      416.48      422.65     46.00 o 
   3   4  16      102.85      131.50     21.97 o 
   4   4  16        6.81       12.76     12.44 o 
   5   4  16       87.09       89.52     20.73 o 
   6   4  16      178.58      170.62     28.15 o 
  -6   5  16        1.60       11.59     16.74 o 
  -5   5  16       43.58       80.26     22.91 o 
  -4   5  16      284.00      295.58     35.38 o 
  -3   5  16       60.61       73.26     22.10 o 
  -2   5  16        5.88       13.95     17.32 o 
  -1   5  16       21.07       11.58     14.45 o 
   0   5  16       59.43       39.29     28.25 o 
   1   5  16      165.36      202.06     36.54 o 
   2   5  16       70.58       79.16     21.34 o 
   3   5  16      127.56      147.38     22.56 o 
   4   5  16      216.06      199.59     27.10 o 
   5   5  16       41.18       28.70     16.12 o 
   6   5  16        0.92       17.98     17.59 o 
  -6   6  16       51.79       87.78     24.24 o 
  -5   6  16       96.12      120.75     26.43 o 
  -4   6  16       14.08       17.99     13.85 o 
  -3   6  16      267.88      265.17     32.41 o 
  -2   6  16      340.16      340.21     35.33 o 
  -1   6  16      149.03      179.49     28.36 o 
   0   6  16       91.30       93.15     22.14 o 
   1   6  16      150.84      129.08     33.17 o 
   2   6  16      343.35      380.73     48.79 o 
   3   6  16      483.45      498.42     43.70 o 
   4   6  16        9.49       12.66     12.14 o 
   5   6  16       39.29       57.50     18.60 o 
  -6   7  16       14.04       19.15     19.00 o 
  -5   7  16        0.50       17.60     16.46 o 
  -4   7  16      274.95      260.74     69.38 o 
  -3   7  16        2.16        0.00     18.20 o 
  -2   7  16        1.41       11.60     13.97 o 
  -1   7  16        8.83       20.32     13.55 o 
   0   7  16      173.80      219.81     31.81 o 
   1   7  16       42.19       53.21     27.66 o 
   2   7  16       17.84        9.58     19.71 o 
   3   7  16       18.76       42.22     24.64 o 
   4   7  16      283.75      283.58     28.15 o 
   5   7  16       17.93       32.23     14.46 o 
  -5   8  16      120.33      178.69     30.98 o 
  -4   8  16       17.31       10.02     15.74 o 
  -3   8  16      192.41      203.24     30.48 o 
  -2   8  16       71.67       52.23     24.02 o 
  -1   8  16      181.18      219.81     32.82 o 
   0   8  16      121.94      119.85     33.40 o 
   1   8  16      277.92      261.10     43.72 o 
   2   8  16        3.31        1.64     22.38 o 
   3   8  16      198.52      213.43     42.03 o 
   4   8  16        4.14       19.39     26.20 o 
   5   8  16       95.20       93.64     20.50 o 
  -5   9  16        5.51       27.68     17.65 o 
  -4   9  16       35.63       60.51     27.57 o 
  -3   9  16        5.41       11.26     15.20 o 
  -2   9  16      116.06       98.02     24.74 o 
  -1   9  16       37.51       56.20     19.54 o 
   0   9  16      573.70      544.09     56.62 o 
   1   9  16        2.06       27.30     29.53 o 
   2   9  16       16.54       38.30     25.45 o 
   3   9  16        0.64       17.98     21.51 o 
   4   9  16       44.21       40.85     28.61 o 
  -4  10  16        0.20       16.61     20.75 o 
  -3  10  16      164.10      226.94     35.22 o 
  -2  10  16        4.14        2.42     15.81 o 
  -1  10  16      458.61      504.88     56.77 o 
   0  10  16        5.21       21.66     23.62 o 
   1  10  16      163.68      201.97     41.96 o 
   2  10  16        1.20       34.30     23.59 o 
   3  10  16      100.91      107.17     36.98 o 
  -3  11  16       28.98       38.03     20.38 o 
  -2  11  16       83.49       82.26     23.61 o 
  -1  11  16       26.36       50.50     28.79 o 
   0  11  16      294.38      325.99     51.92 o 
   1  11  16        6.34        7.43     23.59 o 
   2  11  16       44.04       65.12     29.97 o 
   3  11  16        9.88       29.79     27.26 o 
  -2  12  16       67.69       87.80     30.62 o 
  -1  12  16      120.24      184.79     43.51 o 
   0  12  16        0.04       34.78     27.89 o 
   1  12  16       32.48       42.04     28.79 o 
  -5   0  17       91.20      118.72     47.24 o 
  -3   0  17      215.84      243.66     55.32 o 
  -1   0  17      756.92      666.16     47.88 o 
   1   0  17      205.04      227.31     35.22 o 
   3   0  17      120.86      166.52     34.89 o 
   5   0  17       49.09       60.00     26.46 o 
  -6   1  17      204.95      208.30    108.16 o 
  -5   1  17       75.84       56.01     25.69 o 
  -4   1  17       47.78       42.04     21.92 o 
  -3   1  17       26.20       37.06     20.64 o 
  -2   1  17      750.26      770.26     42.57 o 
  -1   1  17        2.66       13.96     11.38 o 
   0   1  17      156.25      141.01     24.01 o 
   1   1  17        3.79       21.48     15.15 o 
   2   1  17       63.60       71.88     16.09 o 
   3   1  17        7.40       16.13     11.79 o 
   4   1  17       59.18       53.73     17.12 o 
   5   1  17       10.52        0.00     12.47 o 
  -6   2  17        0.84        0.00     22.07 o 
  -5   2  17       84.78      119.36     56.56 o 
  -4   2  17       99.21      112.59     29.20 o 
  -3   2  17       19.00       48.42     16.33 o 
  -2   2  17       90.21       97.54     21.92 o 
  -1   2  17      379.70      242.51    121.83 o 
   0   2  17       14.17        4.87     13.19 o 
   1   2  17        8.56       15.64     14.79 o 
   2   2  17       23.33       30.89     13.55 o 
   3   2  17      228.23      220.41     26.85 o 
   4   2  17       21.00       34.88     14.50 o 
   5   2  17       21.09       34.02     16.59 o 
  -6   3  17       51.48       99.90     33.89 o 
  -5   3  17      103.02      116.78     32.73 o 
  -4   3  17        0.07        3.90     14.69 o 
  -3   3  17       83.32       83.20     28.74 o 
  -2   3  17      445.30      512.34     38.88 o 
  -1   3  17       86.24      114.18     27.97 o 
   0   3  17      101.70       72.94     20.27 o 
   1   3  17      105.45      106.45     29.78 o 
   2   3  17      294.50      329.34     39.39 o 
   3   3  17        8.82       23.32     14.05 o 
   4   3  17       53.52       60.21     16.92 o 
   5   3  17       79.33       95.16     21.16 o 
  -6   4  17        4.18        7.76     24.83 o 
  -5   4  17       46.30       64.52     25.48 o 
  -4   4  17      225.71      219.35     31.99 o 
  -3   4  17      112.29      146.69     26.70 o 
  -2   4  17        0.48        0.00     17.25 o 
  -1   4  17        2.27        4.42     16.63 o 
   0   4  17      301.98      163.57     96.24 o 
   1   4  17       60.77       59.27     33.21 o 
   2   4  17       10.65       27.15     16.12 o 
   3   4  17      327.99      293.14     31.76 o 
   4   4  17       44.26       53.45     17.13 o 
   5   4  17       34.66       46.06     17.67 o 
  -6   5  17       24.16       13.98     26.33 o 
  -5   5  17       85.26      113.93     26.87 o 
  -4   5  17       51.66       32.43     16.67 o 
  -3   5  17      158.91      213.46     30.91 o 
  -2   5  17      839.45      816.07     59.12 o 
  -1   5  17       51.98       71.10     21.36 o 
   0   5  17        1.17       13.79     13.98 o 
   1   5  17      390.53      369.49     47.47 o 
   2   5  17      209.42      209.74     31.09 o 
   3   5  17       68.01       73.88     22.47 o 
   4   5  17        7.33        2.70     11.62 o 
   5   5  17      237.66      257.08     32.45 o 
  -6   6  17       14.41       15.03     19.63 o 
  -5   6  17       57.14       66.00     23.39 o 
  -4   6  17      220.78      101.37     74.42 o 
  -3   6  17        1.61        7.56     19.53 o 
  -2   6  17        0.20       27.19     20.79 o 
  -1   6  17        0.76       35.88     18.13 o 
   0   6  17      696.92      577.06     84.92 o 
   1   6  17       22.60       49.68     24.93 o 
   2   6  17      140.43      143.04     34.49 o 
   3   6  17      139.61      164.51     30.35 o 
   4   6  17      250.55      239.25     35.63 o 
   5   6  17        0.79        6.93     16.15 o 
  -5   7  17       30.07       20.70     20.08 o 
  -4   7  17        4.46       10.30     16.32 o 
  -3   7  17      444.06      460.39     54.72 o 
  -2   7  17        1.84        0.00     14.33 o 
  -1   7  17      496.80      288.93    146.98 o 
   0   7  17      159.41      131.00     26.60 o 
   1   7  17      246.65      270.66     44.97 o 
   2   7  17       34.55       67.57     26.72 o 
   3   7  17       14.25        0.00     34.81 o 
   4   7  17       10.33       26.94     20.66 o 
  -5   8  17        6.56       35.66     20.54 o 
  -4   8  17      189.10      245.03     45.11 o 
  -3   8  17        0.08        0.00     23.00 o 
  -2   8  17        2.01       22.82     16.92 o 
  -1   8  17        0.28        0.00     17.40 o 
   0   8  17      133.44      208.30     40.13 o 
   1   8  17       47.43       33.43     25.75 o 
   2   8  17       34.48       69.26     28.34 o 
   3   8  17        9.95       29.86     26.42 o 
   4   8  17       56.69       54.57     40.09 o 
  -4   9  17        1.15        0.00     21.65 o 
  -3   9  17      167.24      214.94     42.47 o 
  -2   9  17        0.98       11.81     15.78 o 
  -1   9  17      108.60       80.33     24.43 o 
   0   9  17        1.80       18.44     21.50 o 
   1   9  17      439.06      487.78     57.84 o 
   2   9  17        6.30        9.04     25.84 o 
   3   9  17       13.37       34.88     28.73 o 
  -3  10  17       10.35       44.17     18.02 o 
  -2  10  17       24.39       38.61     20.66 o 
  -1  10  17       88.98       82.95     31.50 o 
   0  10  17      143.60      158.78     38.31 o 
   1  10  17        0.80        0.00     23.31 o 
   2  10  17       14.05       28.38     26.57 o 
  -2  11  17       49.67       98.07     26.44 o 
  -1  11  17       94.74      140.75     38.02 o 
   0  11  17        6.16       13.05     28.13 o 
   1  11  17       51.43      118.51     37.04 o 
  -6   0  18      119.32      158.51     56.56 o 
  -4   0  18      183.97      197.04     54.08 o 
  -2   0  18      220.14      168.45     44.75 o 
   0   0  18      442.04      412.74     64.65 o 
   2   0  18       24.69       17.77     18.68 o 
   4   0  18      124.92      202.08     39.73 o 
  -6   1  18       38.23       26.67     26.15 o 
  -5   1  18      173.90      186.89     39.81 o 
  -4   1  18       21.46       39.92     23.05 o 
  -3   1  18        1.03        9.47     17.32 o 
  -2   1  18       21.58       18.42     14.39 o 
  -1   1  18      644.06      611.16     48.73 o 
   0   1  18       20.37       14.72     18.76 o 
   1   1  18       43.44       77.36     27.03 o 
   2   1  18        3.13        0.00     13.79 o 
   3   1  18      244.64      222.76     43.69 o 
   4   1  18        0.09       13.23     13.58 o 
   5   1  18       10.80       35.97     16.71 o 
  -6   2  18       90.11      151.42     39.53 o 
  -5   2  18        0.01        5.52     18.65 o 
  -4   2  18       14.60       12.40     19.99 o 
  -3   2  18       27.00        5.90     36.98 o 
  -2   2  18      327.38      366.66     36.71 o 
  -1   2  18       95.11       63.45     25.80 o 
   0   2  18      350.04      366.74     65.27 o 
   1   2  18       89.75      107.20     23.41 o 
   2   2  18      144.61       51.54     43.82 o 
   3   2  18        0.49       15.16     13.58 o 
   4   2  18       33.07       18.26     15.95 o 
   5   2  18       33.93       36.60     17.35 o 
  -6   3  18        8.06       12.11     25.25 o 
  -5   3  18       55.94       85.62     31.20 o 
  -4   3  18       19.08       26.63     21.08 o 
  -3   3  18      114.11      138.94     26.05 o 
  -2   3  18       45.61       28.45     21.06 o 
  -1   3  18       89.71       69.91     22.07 o 
   0   3  18       97.48       78.73     25.45 o 
   1   3  18        0.64        0.00     13.80 o 
   2   3  18       80.52       99.82     22.72 o 
   3   3  18      238.29      280.40     36.28 o 
   4   3  18       37.96       53.31     17.49 o 
   5   3  18        0.80       14.83     15.66 o 
  -5   4  18       41.98       41.25     25.81 o 
  -4   4  18      138.32      147.67     27.17 o 
  -3   4  18        2.90       10.76     14.65 o 
  -2   4  18      766.02      726.33     56.62 o 
  -1   4  18       61.26       83.75     26.42 o 
   0   4  18      229.53      205.50     30.12 o 
   1   4  18      239.38       94.47    107.54 o 
   2   4  18      103.27      140.21     27.01 o 
   3   4  18        0.47        0.46     15.08 o 
   4   4  18       83.82       35.68     21.89 o 
  -5   5  18       41.99       26.67     41.03 o 
  -4   5  18       95.44       48.69     36.87 o 
  -3   5  18       23.21        3.42     21.44 o 
  -2   5  18        3.07       16.29     28.28 o 
  -1   5  18       86.76      128.13     31.21 o 
   0   5  18      248.14      254.74     33.57 o 
   1   5  18        2.81       25.29     18.86 o 
   2   5  18      254.05      260.70     44.42 o 
   3   5  18      199.78      189.26     30.95 o 
   4   5  18       60.34       80.04     22.78 o 
  -5   6  18        0.62       10.35     18.57 o 
  -4   6  18       11.55       27.86     23.46 o 
  -3   6  18      105.50      150.59     34.89 o 
  -2   6  18        0.49        0.00     17.48 o 
  -1   6  18       22.70        0.00     15.82 o 
   0   6  18      104.66       70.27     48.63 o 
   1   6  18      372.66      430.06     52.90 o 
   2   6  18      105.43      116.43     34.25 o 
   3   6  18        1.07       19.31     22.92 o 
   4   6  18       14.92       41.13     21.69 o 
  -4   7  18       58.65      103.51     32.05 o 
  -3   7  18        1.95       20.96     20.89 o 
  -2   7  18        3.20       18.42     18.52 o 
  -1   7  18        8.26       16.82     16.61 o 
   0   7  18       92.04      128.97     27.78 o 
   1   7  18        0.28       16.28     19.10 o 
   2   7  18      177.74      216.69     42.40 o 
   3   7  18        4.48        4.44     22.15 o 
  -4   8  18        4.84       36.35     24.39 o 
  -3   8  18      195.26      170.86     39.37 o 
  -2   8  18      178.56      204.04     41.31 o 
  -1   8  18       31.58       48.97     19.25 o 
   0   8  18       76.55      109.33     32.54 o 
   1   8  18      368.51      386.99     53.10 o 
   2   8  18       32.36       58.46     28.21 o 
   3   8  18        0.06        0.00     26.73 o 
  -3   9  18      138.19      139.35     54.08 o 
  -2   9  18       23.17       44.47     16.74 o 
  -1   9  18        0.27       24.14     20.00 o 
   0   9  18        6.25       21.06     23.42 o 
   1   9  18       19.14       32.07     24.77 o 
   2   9  18       90.84      147.22     56.88 o 
  -2  10  18       21.04       32.53     20.23 o 
  -1  10  18        0.35       23.93     24.24 o 
   0  10  18        1.08        1.10     21.18 o 
   1  10  18      155.91      144.90     57.50 o 
  -5   0  19       63.40      125.56     49.73 o 
  -3   0  19       73.55       79.56     39.78 o 
   1   0  19       43.12       30.46     30.46 o 
   3   0  19       85.56       48.61     63.40 o 
  -5   1  19       77.80       73.43     40.40 o 
  -4   1  19      126.77      132.61     34.48 o 
  -3   1  19       13.75       47.67     22.70 o 
  -2   1  19       52.03        0.00     16.78 o 
  -1   1  19       11.31        6.84     25.49 o 
   0   1  19       98.64      139.16     32.93 o 
   1   1  19       43.59       45.46     22.92 o 
   2   1  19        0.33        2.41     14.23 o 
   3   1  19        1.78        2.37     13.51 o 
   4   1  19      187.76      228.84     29.82 o 
  -5   2  19       76.64       92.70     45.07 o 
  -4   2  19       58.83       73.93     28.35 o 
  -3   2  19        4.11        0.00     20.20 o 
  -2   2  19       28.52       24.52     38.23 o 
  -1   2  19      117.72      152.82     32.82 o 
   0   2  19       48.20       42.89     34.19 o 
   1   2  19       30.41       40.74     23.07 o 
   2   2  19       17.40       23.14     16.68 o 
   3   2  19      171.27      218.31     33.16 o 
   4   2  19        2.40       10.31     16.08 o 
  -5   3  19        0.58       18.74     24.51 o 
  -4   3  19       88.41       97.09     31.50 o 
  -3   3  19        7.65       15.91     24.55 o 
  -2   3  19       57.00       70.24     25.92 o 
  -1   3  19       59.45       42.49     45.69 o 
   0   3  19      312.25      335.66     67.13 o 
   1   3  19      121.08      133.02     49.11 o 
   2   3  19        4.69       13.77     16.48 o 
   3   3  19       35.88       29.37     18.65 o 
   4   3  19      160.50      215.57     34.82 o 
  -5   4  19        2.51       27.32     27.01 o 
  -4   4  19       14.53       23.59     19.16 o 
  -3   4  19        2.92        0.00     21.31 o 
  -2   4  19       86.19      124.22     32.38 o 
  -1   4  19       90.11      126.97     47.55 o 
   0   4  19      106.06      116.34     28.92 o 
   1   4  19       18.50       37.82     21.67 o 
   2   4  19       45.68       65.74     35.12 o 
   3   4  19       36.74       48.45     20.68 o 
  -4   5  19      152.59      157.68     46.93 o 
  -3   5  19       49.38       90.98     30.02 o 
  -2   5  19       19.94       18.79     22.30 o 
  -1   5  19       45.30       86.88     27.91 o 
   0   5  19      159.52       55.13     93.24 o 
   1   5  19      186.95      111.26     80.81 o 
   2   5  19       13.27       28.69     22.24 o 
   3   5  19       15.94       74.36     30.55 o 
  -4   6  19        3.26       46.11     23.90 o 
  -3   6  19        0.33        0.00     21.23 o 
  -2   6  19      188.59      229.99     43.65 o 
  -1   6  19       78.68      132.33     33.71 o 
   0   6  19        7.45       34.12     17.92 o 
   1   6  19       37.78        0.00     20.82 o 
   2   6  19      241.08      228.28     42.98 o 
   3   6  19       23.61       68.96     29.17 o 
  -3   7  19      261.56      286.52     48.25 o 
  -2   7  19       33.94       59.87     26.99 o 
  -1   7  19       26.89       20.60     20.89 o 
   0   7  19       26.59       47.55     25.93 o 
   1   7  19      199.44      239.48     45.85 o 
   2   7  19       36.70       29.75     26.92 o 
  -2   8  19       54.14       57.18     27.65 o 
  -1   8  19       15.22        7.38     24.37 o 
   0   8  19        4.93        0.70     25.80 o 
   1   8  19       15.70       36.80     23.81 o 
  -1   9  19      104.50      126.82     29.59 o 
   0   9  19        3.44       26.76     25.18 o 
  -4   0  20       76.20       56.56     39.78 o 
   0   0  20      123.30      211.34     56.56 o 
   2   0  20        3.51       14.92     26.73 o 
  -4   1  20        1.65       13.59     31.08 o 
  -3   1  20      108.34       49.88     51.59 o 
  -2   1  20        3.42       10.57     25.49 o 
  -1   1  20       64.85       89.51     41.65 o 
   0   1  20       29.12       20.51     34.19 o 
   1   1  20       95.23      112.13     30.11 o 
   2   1  20        4.27       10.34     18.22 o 
   3   1  20       47.93       50.78     20.48 o 
  -4   2  20      191.63      228.17     43.90 o 
  -3   2  20       35.95       22.38     34.81 o 
  -2   2  20       32.05       31.08     33.57 o 
  -1   2  20       17.30       22.38     29.84 o 
   0   2  20       61.85       89.51     41.03 o 
   1   2  20       19.84       27.35     27.97 o 
   2   2  20       31.98       20.57     20.20 o 
   3   2  20       29.13       36.59     20.09 o 
  -4   3  20        0.00       21.51     27.66 o 
  -3   3  20        1.14       14.92     31.70 o 
  -2   3  20       35.30       32.06     25.04 o 
  -1   3  20        4.30       38.86     21.08 o 
   0   3  20        2.39        0.00     25.49 o 
   1   3  20      138.10      162.86     53.46 o 
   2   3  20       11.09        0.00     42.27 o 
   3   3  20       44.81       59.05     22.46 o 
  -3   4  20        2.29       24.24     22.99 o 
  -2   4  20       14.16       17.91     20.76 o 
  -1   4  20       58.53       73.97     26.96 o 
   0   4  20      182.92      185.23     52.21 o 
   1   4  20       88.17       68.38     39.78 o 
   2   4  20        0.13       19.19     48.80 o 
  -3   5  20       31.19       11.73     22.99 o 
  -2   5  20      224.88      279.17     45.93 o 
  -1   5  20       42.44       83.97     30.55 o 
   0   5  20       10.44        6.07     18.93 o 
   1   5  20      109.26       58.73     33.26 o 
   2   5  20      132.97      201.51     41.67 o 
  -2   6  20        8.06       17.21     24.58 o 
  -1   6  20       84.64      105.52     32.69 o 
   0   6  20       26.95       35.24     25.20 o 
   1   6  20        8.06       14.88     22.39 o 
  -1   7  20       17.00       61.20     29.36 o 
   0   7  20       15.04       58.43     41.03 o 
  -3   0  21      117.50      154.78     50.35 o 
   1   0  21      188.27      203.26     54.70 o 
  -3   1  21        5.31        0.00     32.94 o 
   0   1  21       53.63       42.27     36.67 o 
   1   1  21        5.02        0.00     24.24 o 
  -2   2  21       46.52       14.92     26.11 o 
  -1   2  21       18.53       34.81     33.57 o 
   0   2  21        1.28        3.11     24.86 o 
   1   2  21      101.22      103.18     46.00 o 
  -2   3  21      105.63      179.02     55.94 o 
  -1   3  21       46.15       49.11     34.19 o 
   0   3  21       64.92      110.02     45.38 o 
   1   3  21        8.91       42.89     36.05 o 
  -1   4  21        2.60        0.00     29.84 o 
   0   4  21       21.46       33.57     34.19 o 
                                                 
